# Supplementary material for: Cloning of wheat keto-acyl thiolase 2B reveals a role of jasmonic acid in grain weight determination
Source: Nat Commun. 2020 Dec 8;11:6266. doi: 10.1038/s41467-020-20133-z (PMC7722888; doi:10.1038/s41467-020-20133-z)
Supplement: Supplementary file 5 — Supplementary Data 1 [file 41467_2020_20133_MOESM5_ESM.xlsx]

## Sheet: Sheet1
Supplementary Data 1 Expression levels of KAT-2A and KAT-2B in 71 tissues of wheat.
Samples	Tissue	KAT-2B (TPM)	KAT-2A (TPM)
Sample_10	radicle_seedling stage_none	5.87659	6.47713
Sample_18	radicle_seedling stage_none	6.29477	6.73044
Sample_3A	radicle_seedling stage_none	6.32436	6.44747
Sample_12	coleoptile_seedling stage_none	5.14904	5.39385
Sample_26	coleoptile_seedling stage_none	5.55837	5.80866
Sample_6A	coleoptile_seedling stage_none	5.45113	5.53975
Sample_11	stem axis_seedling stage_none	5.09951	5.06498
Sample_20	stem axis_seedling stage_none	4.94705	4.96865
Sample_9A	stem axis_seedling stage_none	5.47481	5.86954
Sample_10R1	first leaf sheath_seedling stage_none	5.59988	6.41058
Sample_21	first leaf sheath_seedling stage_none	5.11892	5.43123
Sample_30	first leaf sheath_seedling stage_none	5.34375	5.58339
Sample_13R1	first leaf blade_seedling stage_none	5.19224	5.33376
Sample_23	first leaf blade_seedling stage_none	5.25553	5.02805
Sample_32	first leaf blade_seedling stage_none	3.97482	4.26592
Sample_13	roots_seedling stage_none	6.08847	6.47682
Sample_33	roots_seedling stage_none	6.22021	6.76423
Sample_18A	roots_seedling stage_none	6.53561	6.63881
Sample_19A	shoot apical meristem_seedling stage_none	5.09268	5.51615
Sample_20A	shoot apical meristem_seedling stage_none	5.55405	6.04414
Sample_21A	shoot apical meristem_seedling stage_none	5.17987	5.75686
Sample_22B	third leaf blade_three leaf stage_none	4.60677	4.49521
Sample_23A	third leaf blade_three leaf stage_none	5.30276	5.36672
Sample_24A	third leaf blade_three leaf stage_none	3.49791	3.4168
Sample_25A	third leaf sheath_three leaf stage_none	5.34235	5.36434
Sample_26A	third leaf sheath_three leaf stage_none	5.34016	5.47835
Sample_27A	third leaf sheath_three leaf stage_none	5.73391	5.82549
Sample_28A	roots_three leaf stage_none	5.23525	5.50776
Sample_29A	roots_three leaf stage_none	6.23318	6.61061
Sample_30A	roots_three leaf stage_none	6.14087	6.35408
Sample_15	root apical meristem_three leaf stage_none	6.17061	6.13648
Sample_32R2	root apical meristem_three leaf stage_none	6.02704	6.44895
Sample_33A	root apical meristem_three leaf stage_none	5.68138	6.14333
Sample_16	axillary roots_three leaf stage_none	6.11979	6.48583
Sample_35R1	axillary roots_three leaf stage_none	6.05479	6.4259
Sample_36A	axillary roots_three leaf stage_none	6.22885	6.54638
Sample_37A	fifth leaf sheath_fifth leaf stage_none	5.06697	5.14234
Sample_38A	fifth leaf sheath_fifth leaf stage_none	5.225	5.27379
Sample_39A	fifth leaf sheath_fifth leaf stage_none	5.17462	5.23884
Sample_40A	fifth leaf blade_fifth leaf stage_none	3.98483	3.72011
Sample_41A	fifth leaf blade_fifth leaf stage_none	4.31086	3.89152
Sample_42A	fifth leaf blade_fifth leaf stage_none	4.72595	4.73891
Sample_43A	first leaf sheath_tillering stage_none	6.41362	6.31337
Sample_44A	first leaf sheath_tillering stage_none	7.05832	7.10121
Sample_45A	first leaf sheath_tillering stage_none	6.83851	7.03006
Sample_46A	first leaf blade_tillering stage_none	6.85756	6.83672
Sample_d11	first leaf blade_tillering stage_none	6.33051	6.37142
Sample_d12	first leaf blade_tillering stage_none	6.51188	6.4645
Sample_49A	shoot axis_tillering stage_none	5.45681	5.92422
Sample_50A	shoot axis_tillering stage_none	5.89721	6.27783
Sample_51A	shoot axis_tillering stage_none	5.58492	6.1125
Sample_52A	shoot apical meristem_tillering stage_none	5.51397	5.829
Sample_53A	shoot apical meristem_tillering stage_none	5.84084	6.2568
Sample_54A	shoot apical meristem_tillering stage_none	5.73412	6.1151
Sample_55B	roots_tillering stage_none	5.93174	6.39029
Sample_56A	roots_tillering stage_none	5.78998	6.26922
Sample_57A	roots_tillering stage_none	6.12721	6.65448
Sample_58A	root apical meristem_tillering stage_none	5.89971	6.3261
Sample_59A	root apical meristem_tillering stage_none	6.06338	6.58693
Sample_60A	root apical meristem_tillering stage_none	6.14134	6.49348
Sample_61A	flag leaf blade_Flag leaf stage_none	4.952	4.37994
Sample_62A	flag leaf blade_Flag leaf stage_none	4.52373	3.87068
Sample_63A	flag leaf blade_Flag leaf stage_none	4.7282	4.5864
Sample_64A	fifth leaf sheath_Flag leaf stage_none	5.60772	5.46601
Sample_65A	fifth leaf sheath_Flag leaf stage_none	5.75157	6.17168
Sample_66A	fifth leaf sheath_Flag leaf stage_none	5.78388	6.10309
Sample_67A	fifth leaf blade_Flag leaf stage_none	6.42485	5.8502
Sample_68A	fifth leaf blade_Flag leaf stage_none	5.70056	5.40607
Sample_69A	fifth leaf blade_Flag leaf stage_none	4.70463	4.38261
Sample_70A	shoot axis_Flag leaf stage_none	5.99677	6.18494
Sample_71A	shoot axis_Flag leaf stage_none	5.73229	6.11494
Sample_72A	shoot axis_Flag leaf stage_none	5.42965	5.74791
Sample_73A	roots_Flag leaf stage_none	6.128	6.31516
Sample_74A	roots_Flag leaf stage_none	6.10849	6.35172
Sample_76A	roots_Flag leaf stage_none	5.93006	6.05175
Sample_75A	flag leaf blade night (-0.25h) 06:45_Flag leaf stage_none	5.43047	4.86058
Sample_77A	flag leaf blade night (-0.25h) 06:45_Flag leaf stage_none	4.15515	4.02437
Sample_78A	flag leaf blade night (-0.25h) 06:45_Flag leaf stage_none	5.31773	4.90725
Sample_79A	fifth leaf blade night (-0.25h) 21:45_Flag leaf stage_none	4.83596	5.20821
Sample_80A	fifth leaf blade night (-0.25h) 21:45_Flag leaf stage_none	4.67946	4.54402
Sample_81A	fifth leaf blade night (-0.25h) 21:45_Flag leaf stage_none	4.69319	4.71357
Sample_82A	flag leaf blade night (+0.25h) 07:15_Flag leaf stage_none	4.90192	5.04211
Sample_83B	flag leaf blade night (+0.25h) 07:15_Flag leaf stage_none	5.04688	4.97219
Sample_84A	flag leaf blade night (+0.25h) 07:15_Flag leaf stage_none	5.01323	5.02918
Sample_85B	fifth leaf blade night (+0.25h) 22:15_Flag leaf stage_none	4.81183	4.64691
Sample_86A	fifth leaf blade night (+0.25h) 22:15_Flag leaf stage_none	4.73704	4.47
Sample_87A	fifth leaf blade night (+0.25h) 22:15_Flag leaf stage_none	4.91897	4.90776
Sample_88A	leaf ligule_Full boot_none	6.41014	6.1409
Sample_89B	leaf ligule_Full boot_none	6.18275	5.85095
Sample_90A	leaf ligule_Full boot_none	6.40987	6.18487
Sample_91A	flag leaf sheath_Full boot_none	5.84589	5.51955
Sample_92A	flag leaf sheath_Full boot_none	5.72792	5.2712
Sample_93A	flag leaf sheath_Full boot_none	4.76176	4.6843
Sample_94B	flag leaf blade_Full boot_none	5.6606	4.96278
Sample_95A	flag leaf blade_Full boot_none	5.53314	4.90478
Sample_96A	flag leaf blade_Full boot_none	5.57018	4.92741
Sample_97A	shoot axis_Full boot_none	5.87303	6.19067
Sample_98A	shoot axis_Full boot_none	5.96695	6.28508
Sample_99A	shoot axis_Full boot_none	5.86695	6.2087
Sample_100A	spike_Full boot_none	5.38263	5.8038
Sample_101A	spike_Full boot_none	5.20557	5.42483
Sample_102A	spike_Full boot_none	5.27787	5.54445
Sample_103A	roots_30% spike_none	6.46887	6.87443
Sample_104B	roots_30% spike_none	5.45588	5.81204
Sample_105B	roots_30% spike_none	6.15916	6.38069
Sample_106A	flag leaf sheath_30% spike_none	6.19199	5.4568
Sample_107B	flag leaf sheath_30% spike_none	6.15738	5.60783
Sample_108A	flag leaf sheath_30% spike_none	5.91352	5.48159
Sample_109A	flag leaf blade_30% spike_none	6.02694	5.37922
Sample_110A	flag leaf blade_30% spike_none	6.45162	5.85591
Sample_111B	flag leaf blade_30% spike_none	5.96171	5.25728
Sample_112B	Internode #2_30% spike_none	6.41218	6.09728
Sample_113B	Internode #2_30% spike_none	6.46047	5.98248
Sample_114B	Internode #2_30% spike_none	6.42442	6.0452
Sample_115A	peduncle_30% spike_none	5.3924	5.82357
Sample_116A	peduncle_30% spike_none	4.9192	4.94592
Sample_117A	peduncle_30% spike_none	4.89089	5.05232
Sample_118A	spike_30% spike_none	5.59466	5.95576
Sample_119B	spike_30% spike_none	5.56195	5.92124
Sample_120A	spike_30% spike_none	5.65016	5.94687
Sample_121A	spikelets_30% spike_none	5.54667	6.05998
Sample_122A	spikelets_30% spike_none	5.39022	5.81949
Sample_123A	spikelets_30% spike_none	5.57059	5.90502
Sample_124A	flag leaf sheath_Ear emergence_none	6.47884	5.76298
Sample_125A	flag leaf sheath_Ear emergence_none	6.97035	6.37745
Sample_126A	flag leaf sheath_Ear emergence_none	6.71519	6.03918
Sample_127A	flag leaf blade_Ear emergence_none	6.28727	5.72569
Sample_128A	flag leaf blade_Ear emergence_none	6.25517	5.57085
Sample_129A	flag leaf blade_Ear emergence_none	6.25381	5.57399
Sample_130A	fifth leaf blade_Ear emergence_none	6.37674	5.91022
Sample_131A	fifth leaf blade_Ear emergence_none	6.49235	6.00391
Sample_132A	fifth leaf blade_Ear emergence_none	5.63929	4.9123
Sample_133A	peduncle_Ear emergence_none	5.33122	5.85734
Sample_134A	peduncle_Ear emergence_none	5.01961	5.36368
Sample_135A	peduncle_Ear emergence_none	5.76194	6.45222
Sample_136A	Internode #2_Ear emergence_none	6.18477	5.8076
Sample_137B	Internode #2_Ear emergence_none	6.1171	5.93933
Sample_138A	Internode #2_Ear emergence_none	6.32577	5.80076
Sample_139A	awns_Ear emergence_none	5.23692	4.27837
Sample_140A	awns_Ear emergence_none	5.84279	5.1862
Sample_141A	awns_Ear emergence_none	5.97739	5.29559
Sample_142A	glumes_Ear emergence_none	5.84306	5.62944
Sample_143A	glumes_Ear emergence_none	5.90387	5.63608
Sample_144B	glumes_Ear emergence_none	5.92719	5.60091
Sample_157A	lemma_Ear emergence_none	5.91444	5.76599
Sample_158A	lemma_Ear emergence_none	5.88249	5.74261
Sample_159B	lemma_Ear emergence_none	5.86844	5.76346
Sample_160A	anther_anthesis_none	5.95614	4.844
Sample_161A	anther_anthesis_none	5.88583	5.01785
Sample_162A	anther_anthesis_none	6.87158	5.59947
Sample_163A	stigma & ovary_anthesis_none	4.7722	4.50742
Sample_164A	stigma & ovary_anthesis_none	4.79156	4.5204
Sample_165A	stigma & ovary_anthesis_none	4.66794	4.6357
Sample_166A	flag leaf blade night (-0.25h) 06:45_anthesis_none	6.1527	5.711
Sample_167A	flag leaf blade night (-0.25h) 06:45_anthesis_none	6.49578	5.91686
Sample_168A	flag leaf blade night (-0.25h) 06:45_anthesis_none	5.87317	5.25006
Sample_169A	fifth leaf blade night (-0.25h) 21:45_anthesis_none	6.0422	6.19428
Sample_170A	fifth leaf blade night (-0.25h) 21:45_anthesis_none	5.98895	6.02407
Sample_171A	fifth leaf blade night (-0.25h) 21:45_anthesis_none	5.99708	6.03997
Sample_172A	flag leaf sheath_milk grain stage_none	6.52201	6.06117
Sample_173A	flag leaf sheath_milk grain stage_none	6.77501	6.20139
Sample_174A	flag leaf sheath_milk grain stage_none	6.18356	5.6681
Sample_175A	flag leaf blade_milk grain stage_none	6.12017	5.72741
Sample_176A	flag leaf blade_milk grain stage_none	7.11147	6.69801
Sample_177A	flag leaf blade_milk grain stage_none	6.2034	5.72454
Sample_178A	shoot axis_milk grain stage_none	6.736	6.43723
Sample_179A	shoot axis_milk grain stage_none	6.48733	6.20677
Sample_180A	shoot axis_milk grain stage_none	6.2899	6.35449
Sample_181A	fifth leaf blade (senescence)_milk grain stage_none	6.67978	6.22338
Sample_182A	fifth leaf blade (senescence)_milk grain stage_none	6.27261	5.92093
Sample_183A	fifth leaf blade (senescence)_milk grain stage_none	7.08665	6.71777
Sample_184A	peduncle_milk grain stage_none	6.54957	5.6214
Sample_185A	peduncle_milk grain stage_none	6.02368	5.35296
Sample_186A	peduncle_milk grain stage_none	6.12668	5.19541
Sample_188B	Internode #2_milk grain stage_none	6.65068	6.14612
Sample_189B	Internode #2_milk grain stage_none	6.50993	6.15532
Sample_190A	awns_milk grain stage_none	6.51309	5.90277
Sample_191A	awns_milk grain stage_none	6.43723	5.67308
Sample_192A	awns_milk grain stage_none	6.10835	5.40681
Sample_193A	glumes_milk grain stage_none	6.2362	5.76117
Sample_194A	glumes_milk grain stage_none	6.15983	5.66674
Sample_195A	glumes_milk grain stage_none	6.07345	5.60501
Sample_196A	lemma_milk grain stage_none	6.35689	5.98382
Sample_197A	lemma_milk grain stage_none	6.33028	5.94324
Sample_198A	lemma_milk grain stage_none	6.26369	5.92286
Sample_199A	grain_milk grain stage_none	5.67205	5.16413
Sample_200A	grain_milk grain stage_none	5.10698	4.81673
Sample_201A	grain_milk grain stage_none	5.25339	4.84707
Sample_202A	flag leaf blade (senescence)_Dough_none	6.31982	5.67571
Sample_203A	flag leaf blade (senescence)_Dough_none	6.49155	6.07922
Sample_204A	flag leaf blade (senescence)_Dough_none	6.57097	5.81514
Sample_205A	grain_Soft dough_none	5.04427	4.75097
Sample_206A	grain_Soft dough_none	4.7278	4.57772
Sample_207A	grain_Soft dough_none	4.92009	4.51036
Sample_208A	grain_Hard dough_none	6.97023	6.07535
Sample_209A	grain_Hard dough_none	5.39443	4.49617
Sample_210A	grain_Hard dough_none	5.29234	4.47937
Sample_211B	endosperm_Dough_none	4.89569	3.75004
Sample_212A	endosperm_Dough_none	5.74435	4.43668
Sample_213A	endosperm_Dough_none	5.76418	4.34842
Sample_214A	embryo proper_Dough_none	5.91156	4.87188
Sample_215A	embryo proper_Dough_none	5.76367	4.58768
Sample_216A	embryo proper_Dough_none	5.83542	4.78757
Sample_217B	grain_Ripening_none	6.07626	4.94499
Sample_218A	grain_Ripening_none	6.34474	4.67006
Sample_219A	grain_Ripening_none	6.37187	4.7898
Sample_223B	flag leaf blade (senescence)_Ripening_none	7.20989	6.182
Sample_224A	flag leaf blade (senescence)_Ripening_none	7.34784	6.3205
Sample_225A	flag leaf blade (senescence)_Ripening_none	8.02718	6.81807
Note, data were extracted from an open database (http://bar.utoronto.ca/efp_wheat/cgi-bin/efpWeb.cgi).
