# Supplementary material for: Cloning of wheat keto-acyl thiolase 2B reveals a role of jasmonic acid in grain weight determination
Source: Nat Commun. 2020 Dec 8;11:6266. doi: 10.1038/s41467-020-20133-z (PMC7722888; doi:10.1038/s41467-020-20133-z)
Supplement: Supplementary file 6 — Supplementary Data 2 [file 41467_2020_20133_MOESM6_ESM.xlsx]

## Sheet: Sheet4
Supplementary Data 2 List of genes differentially expressed between tgw1 and WT.
Locus	RPKM tgw1 (S1-S2-S3)	RPKM WT	log2(Fold change)	p value	q value(BH adjust)	Result	Description
TraesCS1A02G288000.1	1.47213	6.1962	-2.07348	1.81e-114	2.64e-112	down	F-box and associated interaction domains-containing protein
TraesCS1B02G476400.1	8.25038	3.79138	1.12174	8.44e-35	3.53e-33	up	Flavonoid 3'-hydroxylase
TraesCS3B02G191900.1	7.07256	2.38923	1.56569	8.04e-106	1.09e-103	up	23S rRNA (uracil(747)-C(5))-methyltransferase RlmC
TraesCS3A02G501600.1	2.17408	9.43676	-2.11789	2.6e-65	2.18e-63	down	CW7
TraesCS3A02G501900.1	2.17408	9.43676	-2.11789	2.6e-65	2.18e-63	down	CW7
TraesCS6A02G222200.1	1.71263	7.11696	-2.05505	1.76e-114	2.57e-112	down	Senescence regulator
TraesCS5A02G307200.1	8.59654	1.20366	2.83633	0	0	up	Serine carboxypeptidase, putative
TraesCS3A02G103600.1	22.0462	50.8383	-1.20538	6.93e-213	1.86e-210	down	Mini-ribonuclease 3
TraesCS4B02G033300.1	5.83697	13.3074	-1.18894	1.92e-59	1.44e-57	down	Germin-like protein 1
TraesCS7A02G305200.1	3.83731	11.2895	-1.55681	9.24e-151	1.77e-148	down	NAC domain-containing protein
TraesCS5B02G152700.1	7.47605	14.9695	-1.00168	3.35e-127	5.49e-125	down	Adhesin FhaB
TraesCS5A02G439700.1	8.30903	1.82648	2.18561	4.34e-77	4.42e-75	up	Pathogenesis-related protein 1
TraesCS1B02G182400.1	33.3497	15.3027	1.12388	4.1e-91	4.9e-89	up	Chloroplast inner envelope protein, putative, expressed
TraesCS5A02G503900.1	76.6066	156.566	-1.03123	0	0	down	Late embryogenesis abundant protein
TraesCS1B02G299100.1	4.49933	10.6625	-1.24476	2.6e-34	1.07e-32	down	30S ribosomal protein S4
TraesCS3A02G508600.1	5.69536	2.30829	1.30296	1.04e-40	5.16e-39	up	Progesterone 5-beta-reductase
TraesCS3A02G046100.1	2.26033	5.8358	-1.3684	2.86e-23	7.83e-22	down	Trypsin inhibitor
TraesCS6B02G056800.2	46.5734	105.664	-1.18191	2.6e-294	9.95e-292	down	Catalase
TraesCS4B02G037700.2	7.3693	15.8785	-1.10748	2.77e-122	4.39e-120	down	Lipoxygenase
TraesCS4B02G171600.1	220.093	81.7117	1.4295	0	0	up	Ribosomal protein
TraesCS1B02G217600.1	1.46343	9.6153	-2.71598	1.88e-218	5.18e-216	down	Adipocyte plasma membrane-associated protein
TraesCS4B02G299600.1	5.62192	14.7093	-1.38759	1.6e-89	1.88e-87	down	Ethylene-responsive transcription factor
TraesCS6B02G063400.1	11.3778	27.581	-1.27745	1.31e-69	1.18e-67	down	Peroxidase
TraesCS1A02G165700.1	60.6239	23.2128	1.38497	3.26e-257	1.07e-254	up	Chloroplast inner envelope protein, putative, expressed
TraesCS7A02G329100.1	5.45434	0.205507	4.73014	5.03e-110	7.04e-108	up	Choline transporter-related family protein
TraesCS2B02G121800.1	2.02239	5.16107	-1.35161	4.03e-42	2.08e-40	down	WRKY transcription factor
TraesCS1A02G211200.1	1.02552	5.2326	-2.35118	3.48e-64	2.84e-62	down	14 kDa proline-rich protein DC2.15
TraesCS1A02G306600.1	22.8244	6.9188	1.72198	1.97e-267	6.69e-265	up	Chlorophyll a-b binding protein, chloroplastic
TraesCS1A02G233400.1	2.88228	5.84685	-1.02045	3.31e-30	1.19e-28	down	DNA-directed RNA polymerase
TraesCS2B02G390700.1	6.18096	3.08596	1.00211	3.67e-74	3.57e-72	up	Starch synthase, chloroplastic/amyloplastic
TraesCS5B02G006500.1	118.948	270.444	-1.18499	0	0	down	Lipoxygenase
TraesCS1B02G179500.1	1.75095	5.64255	-1.68821	3.61e-76	3.61e-74	down	Myosin-related family protein
TraesCS1A02G030400.1	5.50939	22.0171	-1.99866	1.37e-281	4.97e-279	down	Jasmonate O-methyltransferase
TraesCS2A02G067200.1	10.4192	3.87667	1.42636	5e-107	6.87e-105	up	Ribulose bisphosphate carboxylase small chain
TraesCS2A02G525500.1	36.5261	95.7657	-1.39058	0	0	down	Lipoxygenase
TraesCS1B02G170200.1	4.17137	12.3186	-1.56224	9.96e-292	3.75e-289	down	Ribonuclease
TraesCS3A02G288800.2	9.658	37.3968	-1.95312	0	0	down	Sulfate transporter, putative
TraesCS3A02G288800.1	8.18447	2.63056	1.63752	8.34e-160	1.68e-157	up	Sulfate transporter, putative
TraesCS2A02G425500.1	2.67081	5.97061	-1.1606	4.67e-69	4.17e-67	down	Kaurene synthase
TraesCS1B02G170100.1	13.8537	0.468933	4.88475	9.43e-221	2.64e-218	up	Ribonuclease
TraesCS1B02G339000.1	154.151	0.0154025	13.2889	0	0	up	Thioredoxin
TraesCS5A02G043000.1	10.9192	5.1727	1.07788	3.93e-27	1.26e-25	up	Heavy metal transport/detoxification superfamily protein, putative
TraesCS1B02G175700.1	9.4373	3.07045	1.61993	1.24e-49	7.59e-48	up	Nascent polypeptide-associated complex subunit beta
TraesCS7B02G193800.1	4.29143	9.7929	-1.19028	1.71e-54	1.15e-52	down	Diacylglycerol O-acyltransferase 2
TraesCS2A02G522700.1	2.19092	7.02333	-1.68062	1.35e-139	2.39e-137	down	Replication protein A 70 kDa DNA-binding subunit A
TraesCS7B02G277700.1	5.00377	2.47702	1.01441	6.85e-30	2.43e-28	up	SPX domain-containing family protein
TraesCS4B02G037700.2	5.35496	11.5261	-1.10596	1.94e-142	3.53e-140	down	Lipoxygenase
TraesCS1A02G345900.1	2.14445	10.8907	-2.34442	5.18e-121	8.15e-119	down	Splicing factor 3B subunit 5
TraesCS2A02G322500.1	3.35303	7.26274	-1.11505	2.04e-48	1.21e-46	down	Cytochrome P450
TraesCS6A02G169100.1	7.33362	3.63516	1.01251	5.65e-34	2.3e-32	up	Peroxiredoxin, putative
TraesCS2A02G586500.1	14.9706	39.5096	-1.40007	5.19e-212	1.38e-209	down	Stem-specific protein TSJT1
TraesCS3B02G607400.1	2.30199	11.1147	-2.27152	5.53e-170	1.21e-167	down	Plant/T31B5-30 protein
TraesCS4B02G120400.1	2.27118	10.627	-2.22622	4.37e-294	1.67e-291	down	Non-specific serine/threonine protein kinase
TraesCS4A02G481900.1	5.9608	14.2361	-1.25597	1.92e-81	2.06e-79	down	Disease resistance protein (TIR-NBS-LRR class) family
TraesCS1B02G084700.1	23.4524	9.57584	1.29227	3.2e-231	9.53e-229	up	Dihydrolipoyl dehydrogenase
TraesCS3B02G253200.1	28.519	59.716	-1.06619	0	0	down	Chitinase domain-containing protein 1
TraesCS1B02G180000.1	1.46112	5.62372	-1.94444	6.59e-86	7.36e-84	down	Peptide chain release factor 2
TraesCS2B02G613100.1	9.53785	4.63116	1.04229	1.04e-71	9.68e-70	up	Chalcone synthase
TraesCS1A02G300200.1	5.76755	2.78772	1.04887	6.02e-14	9.56e-13	up	Expansin
TraesCS1B02G299500.1	4.7388	9.50568	-1.00427	6.31e-26	1.94e-24	down	Coiled-coil domain-containing protein 115
TraesCS6B02G432200.1	6.13897	2.90393	1.07999	8.36e-22	2.13e-20	up	Cytochrome P450, putative
TraesCS5A02G018200.1	20.5233	45.6445	-1.15318	1.74e-152	3.35e-150	down	Thaumatin-like protein
TraesCS1B02G206800.1	6.95631	3.08426	1.1734	6.99e-114	1.02e-111	up	Mitochondrial carrier protein
TraesCS5A02G533300.1	2.83012	13.7649	-2.28206	0	0	down	basic helix-loop-helix (bHLH) DNA-binding superfamily protein
TraesCS7A02G523800.1	2.29484	11.9271	-2.37778	1.84e-222	5.19e-220	down	Cytochrome P450
TraesCS3A02G489700.1	14.176	0.922015	3.94252	9.73e-166	2.05e-163	up	basic helix-loop-helix (bHLH) DNA-binding superfamily protein
TraesCS2B02G600200.1	36.8441	14.765	1.31926	0	0	up	Beta-glucosidase
TraesCS6A02G393300.1	10.8987	0.965535	3.49669	8e-169	1.72e-166	up	Heavy metal transport/detoxification superfamily protein
TraesCS2A02G525500.1	4.14001	13.6745	-1.72378	3.28e-66	2.78e-64	down	Lipoxygenase
TraesCS1B02G339000.1	105.8	0.0245054	12.076	0	0	up	Thioredoxin
TraesCS7A02G566200.1	23.2231	7.484	1.63368	7.88e-137	1.37e-134	up	ABC transporter G family member
TraesCS7A02G073000.1	4.39987	11.0079	-1.323	1.18e-48	7.09e-47	down	Protein NRT1/ PTR FAMILY 4.4
TraesCS2A02G433500.1	9.76953	31.2545	-1.6777	0	0	down	Xyloglucan endotransglucosylase/hydrolase
TraesCS6A02G257300.1	6.98361	2.30767	1.59754	3.9e-145	7.27e-143	up	SPX domain-containing family protein
TraesCS6B02G257800.1	15.7311	7.00352	1.16747	5.45e-70	4.94e-68	up	Kinase family protein
TraesCS7B02G382000.1	9.84973	22.9823	-1.22237	1.35e-171	2.98e-169	down	Ureide permease-like protein
TraesCS4A02G247400.1	30.4266	10.9092	1.47979	2.83e-269	9.71e-267	up	Sorghum bicolor protein targeted either to mitochondria or chloroplast proteins T50848
TraesCS7A02G424800.1	3.7059	8.64439	-1.22194	4.17e-41	2.1e-39	down	MTD1
TraesCS3D02G223300.3	1655.81	827.107	1.00139	0	0	up	Carbonic anhydrase
TraesCS5A02G272900.1	6.13782	12.6489	-1.04322	5.66e-35	2.39e-33	down	Prefoldin chaperone subunit family protein
TraesCS1A02G442300.1	6.1387	2.95079	1.05683	7.88e-50	4.86e-48	up	Flavonoid 3'-hydroxylase
TraesCS2B02G233100.1	2.07398	5.39053	-1.37803	2.24e-18	4.74e-17	down	Wound-responsive family protein
TraesCS2A02G067200.1	553.799	210.71	1.3941	0	0	up	Ribulose bisphosphate carboxylase small chain
TraesCS4A02G099000.1	11.2878	23.3199	-1.0468	4.04e-103	5.36e-101	down	Cysteine-rich receptor-kinase-like protein
TraesCS4A02G005700.1	0.919462	7.25745	-2.9806	2.54e-70	2.31e-68	down	Trypsin inhibitor
TraesCS3B02G116100.1	3.01304	6.80985	-1.1764	1.13e-29	3.98e-28	down	Transmembrane protein 97
TraesCS3B02G536100.1	10.2606	4.39022	1.22475	1.76e-48	1.05e-46	up	Glutathione S-transferase
TraesCS4A02G063600.1	13.7842	4.53544	1.6037	2.27e-59	1.7e-57	up	Early light-induced protein
TraesCS7B02G218300.1	5.29447	12.9836	-1.29413	9.09e-132	1.55e-129	down	60S acidic ribosomal protein P0
TraesCS3A02G233600.1	62.4972	1.71694	5.18588	0	0	up	zinc ion binding protein
TraesCS5A02G111500.1	15.392	3.70897	2.05309	7.53e-169	1.62e-166	up	Fe/S biogenesis protein nfuA
TraesCS1B02G170200.1	3.67039	8.525	-1.21576	8.99e-44	4.83e-42	down	Ribonuclease
TraesCS6B02G227900.1	21.4093	4.36415	2.29446	7.11e-292	2.69e-289	up	Photosynthetic NDH subcomplex L 2
TraesCS7A02G382700.1	36.9566	86.8456	-1.23262	2.88e-307	1.18e-304	down	Heavy metal-associated domain containing protein, expressed
TraesCS4B02G264500.1	5.56724	2.28436	1.28517	6.95e-77	7.04e-75	up	Aminotransferase
TraesCS3A02G130300.1	10.125	4.73462	1.0966	1.01e-33	4.08e-32	up	Phosphate/phosphoenolpyruvate translocator
TraesCS1B02G127900.2	1.95177	5.37485	-1.46144	1.46e-77	1.49e-75	down	Leucine aminopeptidase, putative
TraesCS4B02G387800.1	3.20905	8.91796	-1.47457	8.78e-57	6.28e-55	down	THO complex subunit 1
TraesCS4A02G316300.1	2.54327	5.48728	-1.1094	2.27e-28	7.64e-27	down	La-related protein
TraesCS5A02G445100.1	12.1404	3.20475	1.92153	1.04e-74	1.02e-72	up	GTPase obg
TraesCS2B02G127100.1	3.02733	6.13551	-1.01914	8.67e-31	3.19e-29	down	Aspartic proteinase nepenthesin-1
TraesCS1A02G030700.1	20.9252	6.00336	1.8014	1.19e-138	2.11e-136	up	PGR5-like protein 1A, chloroplastic
TraesCS5B02G380200.1	3.04037	6.20717	-1.02969	1.33e-52	8.66e-51	down	Basic helix-loop-helix transcription factor
TraesCS2B02G127400.1	2.70816	8.4304	-1.63829	3.51e-96	4.39e-94	down	Eukaryotic aspartyl protease family protein, putative
TraesCS2A02G066800.1	16.5893	8.15297	1.02485	9.37e-36	4.04e-34	up	Ribulose bisphosphate carboxylase small chain
TraesCS2A02G075000.1	28.639	7.1707	1.9978	0	0	up	Germin-like protein
TraesCS6B02G160400.1	4.09663	12.7851	-1.64196	4.33e-90	5.1e-88	down	Lipoxygenase
TraesCS2B02G083500.1	5.92249	0.00235204	11.2981	4.43e-202	1.14e-199	up	Tata box-binding protein-associated factor rna polymerase i subunit b
TraesCS7A02G566200.1	11.5029	3.41516	1.75198	3.25e-157	6.43e-155	up	ABC transporter G family member
TraesCS6B02G300600.1	15.8635	6.58355	1.26878	1.67e-70	1.53e-68	up	Transcription factor RADIALIS
TraesCS1A02G265700.1	6.02678	12.4529	-1.04703	2.7e-53	1.78e-51	down	Wound-induced protease inhibitor
TraesCS4A02G061900.1	12.6678	25.9002	-1.0318	1.84e-86	2.09e-84	down	Allene oxide synthase
TraesCS1B02G351000.1	13.7739	4.05915	1.76269	1.31e-94	1.6e-92	up	RNA ligase/cyclic nucleotide phosphodiesterase family protein
TraesCS1A02G308900.1	4.34099	10.7505	-1.30831	4.07e-166	8.59e-164	down	SNF1-related protein kinase regulatory subunit beta-1
TraesCS3A02G347500.1	2.75859	6.07034	-1.13784	1.81e-30	6.57e-29	down	WRKY transcription factor
TraesCS2B02G027000.1	4.67397	9.49994	-1.02327	2.97e-51	1.88e-49	down	receptor kinase 1
TraesCS3B02G469600.1	6.97899	14.5529	-1.06021	5.08e-50	3.15e-48	down	Transmembrane protein, putative
TraesCS5A02G484800.1	21.5063	76.476	-1.83025	0	0	down	Trypsin inhibitor
TraesCS1A02G203600.1	50.2036	114.72	-1.19226	0	0	down	Chitinase
TraesCS5A02G229000.1	3.16055	6.57949	-1.0578	7.21e-29	2.47e-27	down	Calcium-binding protein
TraesCS4A02G194800.1	4.2106	19.9888	-2.24709	0	0	down	Non-specific serine/threonine protein kinase
TraesCS5A02G484800.1	19.4021	72.5922	-1.9036	0	0	down	Trypsin inhibitor
TraesCS2B02G124600.1	13.6862	44.3971	-1.69775	0	0	down	Peroxidase
TraesCS5A02G138000.2	545.516	208.454	1.38789	0	0	up	Type IV secretion system protein PtlG homolog
TraesCS7A02G424800.1	3.23413	6.50073	-1.00722	1.16e-15	2.08e-14	down	MTD1
TraesCS2B02G389400.1	26.2617	54.5307	-1.05411	0	0	down	Beta-xylosidase, putative
TraesCS2A02G372400.1	26.2617	54.5307	-1.05411	0	0	down	Beta-xylosidase, putative
TraesCS6A02G214900.1	21.1162	7.42323	1.50823	5.31e-77	5.4e-75	up	Basic helix-loop-helix transcription factor
TraesCS1B02G356600.1	1.82458	5.94261	-1.70353	1.45e-67	1.26e-65	down	Auxin-responsive protein
TraesCS2B02G519100.1	3.63954	13.831	-1.92608	2.49e-214	6.72e-212	down	Agmatine coumaroyltransferase-2
TraesCS1A02G036100.1	15.4065	7.09198	1.11928	4.39e-57	3.15e-55	up	ACT domain-containing protein
TraesCS4B02G265100.1	2.45701	5.17913	-1.07581	1.23e-19	2.81e-18	down	Cytochrome b561 and DOMON domain-containing protein
TraesCS5A02G418400.1	10.4944	1.52918	2.77879	1.85e-229	5.41e-227	up	Leguminosin group485 secreted peptide
TraesCS2B02G377500.1	6.24908	13.5453	-1.11608	7.22e-37	3.24e-35	down	Adenine phosphoribosyltransferase
TraesCS2B02G411800.1	193.432	84.6212	1.19273	0	0	up	Oxidative stress 3, putative isoform 2
TraesCS5A02G503900.1	119.68	243.175	-1.02281	0	0	down	Late embryogenesis abundant protein
TraesCS2B02G411800.1	2.04873	5.94313	-1.53649	2.82e-25	8.44e-24	down	Oxidative stress 3, putative isoform 2
TraesCS5B02G054600.1	3.72276	10.0824	-1.4374	5.89e-73	5.6e-71	down	E3 ubiquitin-protein ligase
TraesCS5A02G007900.1	161.552	392.21	-1.27963	0	0	down	Lipoxygenase
TraesCS7B02G218300.1	5.16088	12.4042	-1.26514	1.36e-137	2.38e-135	down	60S acidic ribosomal protein P0
TraesCS1A02G152800.1	18.8384	52.5101	-1.47891	5.31e-270	1.83e-267	down	Ribonuclease
TraesCS1A02G122600.2	6.16144	14.1575	-1.20023	5.29e-59	3.93e-57	down	Auxin-responsive protein
TraesCS2A02G114600.1	9.43365	20.0696	-1.08913	7.57e-56	5.31e-54	down	Flowering-promoting factor 1-like protein 1
TraesCS5B02G224900.1	12.7947	28.0815	-1.13408	8.02e-108	1.11e-105	down	2-oxoglutarate (2OG) and Fe(II)-dependent oxygenase superfamily protein
TraesCS3B02G012800.1	2.74088	5.67522	-1.05004	1.66e-13	2.56e-12	down	BTB-domain containing protein
TraesCS3B02G057200.1	3.54121	7.99973	-1.17571	2.44e-23	6.71e-22	down	Receptor-like protein kinase
TraesCS4A02G099000.1	4.92474	11.0597	-1.16719	5.2e-47	3e-45	down	Cysteine-rich receptor-kinase-like protein
TraesCS1B02G435800.1	6.45599	0.00336982	10.9038	1.45e-164	3e-162	up	Glutamate--tRNA ligase
TraesCS2A02G484600.1	15.1862	40.2766	-1.40718	5.17e-142	9.35e-140	down	Pollen Ole e 1 allergen and extensin family protein, putative
TraesCS6B02G246400.1	9.14907	3.85434	1.24714	5.94e-35	2.5e-33	up	RNA-binding protein
TraesCS6A02G034200.1	5.0529	12.3835	-1.29324	3.31e-115	4.88e-113	down	ATP-dependent helicase family protein
TraesCS7B02G213400.1	3.5189	10.55	-1.58405	1.98e-143	3.64e-141	down	Protein kinase superfamily protein
TraesCS3B02G261200.1	2.49398	5.01456	-1.00768	1.42e-17	2.85e-16	down	Tat pathway signal sequence family protein
TraesCS3B02G378500.1	2.76942	6.00204	-1.11587	3.16e-31	1.18e-29	down	Amino acid transporter-like protein
TraesCS6B02G011500.1	3.2403	15.2522	-2.23481	1.62e-163	3.33e-161	down	Senescence-associated protein DIN1
TraesCS1B02G201100.1	30.0485	14.3233	1.06893	3.74e-89	4.36e-87	up	Response to low sulfur protein, putative
TraesCS2A02G586500.1	24.4797	69.2339	-1.4999	0	0	down	Stem-specific protein TSJT1
TraesCS5A02G365300.1	3.9399	8.02996	-1.02723	1.3e-74	1.27e-72	down	Receptor-like protein kinase
TraesCS2B02G027000.1	3.31895	6.86018	-1.04752	1.12e-18	2.42e-17	down	receptor kinase 1
TraesCS1A02G036100.1	2.39868	6.12963	-1.35356	1.72e-23	4.77e-22	down	ACT domain-containing protein
TraesCS7A02G244400.1	22.1415	10.0013	1.14656	3.74e-76	3.75e-74	up	Tonoplast dicarboxylate transporter
TraesCS7B02G189900.1	11.3929	0.0482863	7.88231	7.11e-181	1.65e-178	up	O-fucosyltransferase family protein
TraesCS4B02G037900.1	5.11463	13.0931	-1.3561	1.21e-54	8.22e-53	down	Lipoxygenase
TraesCS3B02G561700.1	46.4428	118.191	-1.34759	0	0	down	Phospholipase A1
TraesCS7A02G305200.1	3.23662	7.99808	-1.30517	1.22e-28	4.14e-27	down	NAC domain-containing protein
TraesCS2A02G586500.1	9.3902	33.5531	-1.83722	0	0	down	Stem-specific protein TSJT1
TraesCS1B02G341900.1	31.1592	0.0212602	10.5173	0	0	up	LURP-one-like protein
TraesCS2A02G035300.1	9.91251	4.92213	1.00997	1.33e-31	5.03e-30	up	Chalcone synthase
TraesCS5A02G418400.1	81.67	38.8058	1.07354	0	0	up	Leguminosin group485 secreted peptide
TraesCS1A02G046700.1	4.03235	14.5646	-1.85277	1.19e-81	1.27e-79	down	PH01B035L11.17 protein
TraesCS5A02G148000.1	3.18824	6.69873	-1.07113	2.09e-100	2.7e-98	down	Non-specific serine/threonine protein kinase
TraesCS2B02G079300.1	401.685	160.826	1.32056	0	0	up	Ribulose bisphosphate carboxylase small chain
TraesCS7A02G189500.1	33.0473	14.5492	1.18359	4.29e-284	1.58e-281	up	Glycosyltransferase
TraesCS2B02G555400.2	14.6804	31.2037	-1.08783	2.46e-219	6.82e-217	down	Lipoxygenase
TraesCS1B02G170100.1	18.5203	0.238399	6.27958	0	0	up	Ribonuclease
TraesCS2A02G525500.1	6.14543	17.2915	-1.49248	5.14e-63	4.12e-61	down	Lipoxygenase
TraesCS7B02G222600.1	5.18957	2.50208	1.05249	8.08e-23	2.17e-21	up	Bromodomain-containing factor 2
TraesCS4B02G364900.2	5.66033	12.3364	-1.12397	7.58e-66	6.39e-64	down	basic helix-loop-helix (bHLH) DNA-binding superfamily protein
TraesCS6A02G351500.1	4.49933	21.0423	-2.22551	3.23e-247	1.02e-244	down	Pollen Ole e 1 allergen/extensin
TraesCS6B02G011500.1	2.24967	13.0605	-2.53743	6.21e-156	1.21e-153	down	Senescence-associated protein DIN1
TraesCS1A02G284900.1	4.16288	9.87972	-1.24689	1.76e-80	1.87e-78	down	Chitinase
TraesCS1A02G030900.1	2.34235	9.77079	-2.06052	2.37e-164	4.9e-162	down	Receptor-like protein kinase
TraesCS1A02G265700.1	5.31048	13.845	-1.38245	5.35e-60	4.07e-58	down	Wound-induced protease inhibitor
TraesCS5A02G325200.1	11.3003	5.51644	1.03455	5.36e-75	5.3e-73	up	Glycosyltransferase
TraesCS2A02G156400.1	5.55984	11.8603	-1.09303	8.43e-58	6.14e-56	down	Calmodulin, putative
TraesCS1A02G422900.1	3.63447	10.8232	-1.57431	1.77e-173	3.97e-171	down	Glucan endo-1,3-beta-glucosidase 3
TraesCS6B02G432600.1	1.54625	25.9263	-4.06757	0	0	down	3-ketoacyl-CoA thiolase-like protein
TraesCS7A02G075600.1	12.3797	6.15884	1.00725	9.8e-78	1e-75	up	Enolase
TraesCS5B02G152600.1	30.9344	62.1358	-1.00621	0	0	down	Asparagine synthetase
TraesCS1B02G306100.1	5.70385	11.9117	-1.06237	2.21e-52	1.43e-50	down	Ribonuclease P protein subunit p29
TraesCS5A02G535500.1	13.5782	31.6821	-1.22238	7.32e-141	1.32e-138	down	Cortical cell-delineating protein
TraesCS6B02G011300.1	3.07013	6.24639	-1.02472	4.26e-31	1.58e-29	down	Rhodanese-related sulfurtransferase
TraesCS6A02G223500.1	17.2974	6.60896	1.38806	1.7e-94	2.07e-92	up	Kinase family protein
TraesCS2A02G433500.1	9.10897	32.4376	-1.83231	0	0	down	Xyloglucan endotransglucosylase/hydrolase
TraesCS2B02G241200.1	2.73389	7.80222	-1.51293	1.98e-104	2.66e-102	down	Glucan endo-1,3-beta-glucosidase 3
TraesCS5B02G010900.1	5.01208	2.10488	1.25167	1.4e-19	3.19e-18	up	fiber (DUF1218)
TraesCS7A02G110500.1	2.42679	5.08823	-1.06811	6.72e-24	1.9e-22	down	F-box protein
TraesCS1B02G167100.1	5.25051	15.8953	-1.59807	2.87e-137	5.03e-135	down	Eukaryotic translation initiation factor 4E
TraesCS3A02G455900.1	5.2643	2.01455	1.38579	8.1e-19	1.77e-17	up	Methyl esterase
TraesCS3A02G297100.1	9.73639	3.52696	1.46496	2.78e-79	2.9e-77	up	Peroxidase
TraesCS1A02G308900.1	8.12245	19.7801	-1.28406	1.98e-69	1.78e-67	down	SNF1-related protein kinase regulatory subunit beta-1
TraesCS2A02G522100.1	3.09211	7.41148	-1.26117	6.42e-29	2.2e-27	down	Atypical kinase COQ8B, mitochondrial
TraesCS1B02G179500.1	4.22614	12.8791	-1.60762	9.51e-79	9.86e-77	down	Myosin-related family protein
TraesCS3B02G529700.1	4.42754	11.4232	-1.36739	8.23e-77	8.32e-75	down	Beta-1,3-glucanase
TraesCS1B02G195800.1	15.2642	40.7029	-1.41498	3.42e-142	6.2e-140	down	Arogenate dehydratase
TraesCS4B02G367800.1	2.83851	13.0545	-2.20134	1.39e-133	2.39e-131	down	Cortical cell-delineating protein
TraesCS3B02G019900.1	13.5242	28.7575	-1.0884	3.56e-82	3.84e-80	down	Sarcoplasmic reticulum histidine-rich calcium-binding protein, putative, expressed
TraesCS1B02G179500.3	9.63325	0.159441	5.91693	5.3e-223	1.51e-220	up	Myosin-related family protein
TraesCS1B02G225700.1	5.10548	2.5353	1.00989	1.37e-25	4.14e-24	up	Expansin protein
TraesCS5A02G418400.1	7.33567	0.925669	2.98636	2.1e-171	4.61e-169	up	Leguminosin group485 secreted peptide
TraesCS3A02G175800.1	6.23666	2.33334	1.41838	5.97e-76	5.97e-74	up	Beta-glucosidase, putative
TraesCS5B02G218200.1	17.2416	7.00534	1.29937	1.26e-73	1.21e-71	up	Early light-induced protein
TraesCS5B02G218400.1	17.2416	7.00534	1.29937	1.26e-73	1.21e-71	up	Early light-induced protein
TraesCS5B02G218500.1	17.2416	7.00534	1.29937	1.26e-73	1.21e-71	up	Early light-induced protein
TraesCS1A02G033500.1	5.21866	48.3029	-3.21036	0	0	down	Mitochondrial import inner membrane translocase subunit Tim17/Tim22/Tim23 family protein
TraesCS3A02G333300.1	6.01259	1.78219	1.75433	4.55e-69	4.07e-67	up	Tubulin beta chain
TraesCS5A02G391500.1	8.31711	3.44547	1.27138	6.21e-75	6.12e-73	up	Cysteine protease, putative
TraesCS6B02G063900.1	60.8219	159.285	-1.38894	0	0	down	Peroxidase
TraesCS2A02G107500.2	8.51384	23.1023	-1.44015	8.84e-180	2.04e-177	down	Peroxidase
TraesCS3B02G522000.1	6.96051	14.9304	-1.10099	1.18e-59	8.91e-58	down	Leucine-rich repeat receptor-like kinase
TraesCS2B02G454500.1	23.8631	74.1138	-1.63496	0	0	down	Xyloglucan endotransglucosylase/hydrolase
TraesCS6A02G047200.1	12.1995	25.7694	-1.07883	9.78e-125	1.58e-122	down	Peroxidase
TraesCS1A02G314500.1	70.1896	32.1553	1.1262	1.71e-254	5.55e-252	up	Early light-induced protein
TraesCS2A02G350700.1	3.43417	9.15125	-1.41401	1.34e-72	1.26e-70	down	Chitinase
TraesCS5B02G210800.2	41.3693	19.8463	1.05969	1.46e-131	2.47e-129	up	Chlorophyll a-b binding protein, chloroplastic
TraesCS2B02G200800.1	12.1778	1.30686	3.22009	3.17e-243	9.9e-241	up	MADS-box transcription factor
TraesCS6B02G267800.1	6.48715	1.78665	1.86033	6.9e-49	4.17e-47	up	SPX domain-containing family protein
TraesCS3A02G108000.1	2.8005	5.85995	-1.0652	8e-22	2.04e-20	down	MYB-related transcription factor
TraesCS2A02G334000.1	7.35684	0.0374544	7.61781	1.92e-154	3.72e-152	up	MLP protein
TraesCS4B02G364900.1	8.50206	17.2061	-1.01703	3.68e-124	5.9e-122	down	Basic helix-loop-helix DNA-binding superfamily protein, putative
TraesCS4B02G367700.1	22.9914	52.4988	-1.19119	3.73e-145	6.97e-143	down	Cortical cell-delineating protein
TraesCS3B02G376700.1	11.5624	0.0568547	7.66795	1.57e-211	4.17e-209	up	Non-specific lipid-transfer protein
TraesCS7B02G120900.1	42.7788	13.3039	1.68504	1.86e-283	6.81e-281	up	Early light-induced protein
TraesCS3B02G244100.1	2.55869	5.71069	-1.15826	2.16e-20	5.14e-19	down	DUF538 family protein (Protein of unknown function, DUF538)
TraesCS2A02G484600.1	23.2796	58.2928	-1.32425	0	0	down	Pollen Ole e 1 allergen and extensin family protein, putative
TraesCS5D02G187500.1	6.50884	0.252355	4.68888	4.62e-260	1.53e-257	up	Receptor protein kinase-like
TraesCS7B02G253600.1	20.7719	4.50319	2.20562	0	0	up	Aminotransferase
TraesCS2D02G107600.1	21.1012	74.6065	-1.82198	0	0	down	Peroxidase
TraesCS1B02G183100.1	20.7611	42.7061	-1.04056	5.54e-178	1.27e-175	down	Plant basic secretory family protein
TraesCS1B02G364200.1	6.13261	2.00286	1.61444	1.69e-67	1.46e-65	up	Chaperone protein dnaJ
TraesCS5B02G054800.1	3.68436	7.71811	-1.06683	4.54e-50	2.82e-48	down	Basic helix-loop-helix transcription factor
TraesCS1A02G265900.1	82.7754	177.37	-1.09949	0	0	down	Wound-induced protease inhibitor
TraesCS2B02G411800.1	8.25804	18.0233	-1.12599	5.48e-77	5.57e-75	down	Oxidative stress 3, putative isoform 2
TraesCS7A02G424800.1	9.13917	19.4584	-1.09026	2.25e-108	3.13e-106	down	MTD1
TraesCS4B02G037900.1	2.48577	7.93489	-1.67452	1.04e-64	8.58e-63	down	Lipoxygenase
TraesCS3B02G111700.1	9.46844	63.5119	-2.74583	0	0	down	forkhead-associated (FHA) domain-containing protein
TraesCS4B02G035800.1	2.66723	8.50432	-1.67285	3.93e-48	2.33e-46	down	Protein kinase superfamily protein
TraesCS7A02G426900.1	9.96982	1.86899	2.41531	1.95e-111	2.77e-109	up	Xyloglucan endotransglucosylase/hydrolase
TraesCS5A02G211600.1	12.956	27.0179	-1.06029	3.37e-129	5.61e-127	down	Auxin repressed/dormancy associated protein
TraesCS4A02G005500.1	6.37349	14.2923	-1.16508	5.88e-88	6.79e-86	down	Ethylene-responsive transcription factor
TraesCS1A02G186500.1	0.718644	6.10894	-3.08757	8.25e-117	1.23e-114	down	Glutathione S-transferase
TraesCS1A02G030900.1	2.65021	7.84526	-1.56571	1.46e-43	7.79e-42	down	Receptor-like protein kinase
TraesCS4B02G038800.1	2.9298	6.06412	-1.0495	9.81e-36	4.22e-34	down	Haloacid dehalogenase-like hydrolase
TraesCS7D02G256000.1	13.7085	0.894015	3.93863	0	0	up	Ras-related small GTP-binding family protein
TraesCS3B02G261200.1	5.69627	13.1443	-1.20635	4.26e-41	2.14e-39	down	Tat pathway signal sequence family protein
TraesCS3B02G547900.1	1.64976	5.95755	-1.85247	2.65e-37	1.21e-35	down	Orotate phosphoribosyltransferase, Orotidine-5'-phosphate decarboxylase
TraesCS4A02G498000.1	47.1224	13.5147	1.80189	0	0	up	Thaumatin-like protein
TraesCS6B02G473800.1	47.1224	13.5147	1.80189	0	0	up	Thaumatin-like protein
TraesCS2B02G079400.1	312.529	143.675	1.12118	0	0	up	Ribulose bisphosphate carboxylase small chain
TraesCS1B02G179500.1	2.18567	5.32949	-1.28592	1.47e-27	4.79e-26	down	Myosin-related family protein
TraesCS4A02G017400.1	6.5599	13.3752	-1.02782	6.17e-36	2.68e-34	down	Patatin
TraesCS5A02G366900.1	1.80048	5.42163	-1.59034	5.69e-97	7.19e-95	down	DCD (Development and Cell Death) domain protein
TraesCS4A02G063600.1	21.7091	7.39518	1.55364	2.98e-102	3.92e-100	up	Early light-induced protein
TraesCS4A02G099000.1	15.1759	35.9521	-1.2443	1.66e-196	4.21e-194	down	Cysteine-rich receptor-kinase-like protein
TraesCS2A02G174300.1	17.705	1.3562	3.70651	4.53e-188	1.11e-185	up	MADS-box transcription factor
TraesCS5A02G533300.1	10.6917	45.973	-2.1043	0	0	down	basic helix-loop-helix (bHLH) DNA-binding superfamily protein
TraesCS7A02G160300.1	35.3145	17.4244	1.01916	2.7e-68	2.37e-66	up	Peroxiredoxin
TraesCS4B02G325100.1	5.08495	0.00670715	9.56632	1.97e-159	3.95e-157	up	Hypersensitive-induced response protein 1
TraesCS2D02G393700.1	2.21744	5.36411	-1.27445	2.78e-21	6.93e-20	down	Ferric reduction oxidase 2
TraesCS1A02G030400.1	1.23618	5.05949	-2.0331	2.36e-27	7.64e-26	down	Jasmonate O-methyltransferase
TraesCS7B02G100000.1	5.7401	0.244166	4.55514	5.3e-134	9.11e-132	up	Ran GTPase activating protein 2
TraesCS5B02G329900.1	1.41697	11.8052	-3.05855	1.1e-188	2.68e-186	down	Sterol 26-hydroxylase, mitochondrial
TraesCS5B02G227700.1	3.4936	8.22729	-1.2357	4.79e-47	2.76e-45	down	Calcium-binding family protein
TraesCS2B02G124800.1	10.0742	28.856	-1.5182	4.59e-266	1.55e-263	down	Peroxidase
TraesCS5B02G202200.1	3.66028	8.14965	-1.15478	7.04e-31	2.59e-29	down	Trehalose-6-phosphate synthase
TraesCS7A02G137000.1	28.2708	58.2401	-1.0427	0	0	down	Pheophorbide a oxygenase, chloroplastic
TraesCS5B02G064100.1	15.3665	32.2474	-1.06939	4.06e-256	1.33e-253	down	Glucan 1,3-beta-glucosidase
TraesCS1A02G033000.1	3.66947	7.74588	-1.07786	1.91e-26	5.99e-25	down	WD40 repeat-like protein
TraesCS5B02G445900.1	4.31281	9.53413	-1.14447	2.4e-43	1.28e-41	down	Basic helix-loop-helix transcription factor
TraesCS2A02G388500.1	4.12642	9.26195	-1.16643	1.69e-48	1.01e-46	down	Zinc finger, B-box
TraesCS4A02G061900.1	9.30305	20.331	-1.12791	1.2e-102	1.58e-100	down	Allene oxide synthase
TraesCS4B02G033300.1	4.15412	9.86407	-1.24764	9.08e-41	4.53e-39	down	Germin-like protein 1
TraesCS1A02G433900.1	16.0744	7.22237	1.15422	4.34e-140	7.75e-138	up	FAD-binding Berberine family protein
TraesCS2B02G137600.1	3.39027	9.40631	-1.47223	1.5e-106	2.05e-104	down	Ankyrin repeat protein-like
TraesCS4B02G237600.1	5.88308	13.6364	-1.21282	7.45e-36	3.23e-34	down	Allene oxide synthase
TraesCS7A02G413700.1	1.07625	5.7203	-2.41007	3.4e-45	1.9e-43	down	Plant protein 1589 of unknown function
TraesCS2B02G551800.1	2.74436	6.17917	-1.17094	2.58e-23	7.09e-22	down	Brefeldin A-inhibited guanine nucleotide-exchange protein 1
TraesCS3B02G019900.1	12.6628	26.2442	-1.0514	1.52e-119	2.36e-117	down	Sarcoplasmic reticulum histidine-rich calcium-binding protein, putative, expressed
TraesCS3B02G371200.1	2.56603	6.16329	-1.26417	5.63e-18	1.16e-16	down	NAC domain-containing protein
TraesCS1A02G339700.1	6.30241	13.7326	-1.12363	8.44e-81	8.97e-79	down	DUF506 family protein
TraesCS1A02G314800.1	12.7063	5.21312	1.28532	1.77e-64	1.45e-62	up	Early light-induced protein
TraesCS1B02G182400.1	67.4298	28.8109	1.22677	0	0	up	Chloroplast inner envelope protein, putative, expressed
TraesCS4A02G061800.1	4.14188	11.6458	-1.49146	2.95e-124	4.75e-122	down	Allene oxide synthase
TraesCS7B02G123000.1	7.98964	3.63761	1.13514	8.65e-55	5.91e-53	up	Glycosyltransferase
TraesCS5A02G454900.1	33.6765	14.0912	1.25695	3.18e-295	1.23e-292	up	Lactoylglutathione lyase
TraesCS5A02G495100.1	588.976	276.029	1.09339	0	0	up	Glyceraldehyde-3-phosphate dehydrogenase
TraesCS4B02G366500.1	5.27439	0.714356	2.88429	5.35e-74	5.17e-72	up	Tubulin beta chain
TraesCS2D02G065400.1	54.3433	21.367	1.34672	6.79e-168	1.45e-165	up	Ribulose bisphosphate carboxylase small chain
TraesCS2D02G065400.1	336.887	1322.33	-1.97275	0	0	down	Ribulose bisphosphate carboxylase small chain
TraesCS5A02G226400.1	2.08469	5.40544	-1.37458	9.32e-21	2.27e-19	down	2-oxoglutarate (2OG) and Fe(II)-dependent oxygenase superfamily protein
TraesCS2B02G090300.1	11.4187	0.904566	3.65803	1.7e-248	5.38e-246	up	Germin-like protein
TraesCS2B02G366900.1	55.5028	24.6915	1.16854	8.57e-208	2.24e-205	up	Phosphoglycolate phosphatase
TraesCS2A02G261200.1	8.6152	3.05941	1.49363	1.93e-82	2.08e-80	up	MADS-box transcription factor
TraesCS3B02G543800.1	5.77797	0.0167859	8.42717	2.65e-84	2.92e-82	up	Germin-like protein 1-1
TraesCS1B02G211100.1	8.0713	3.959	1.02766	5.64e-36	2.46e-34	up	Antiholin-like protein lrgB
TraesCS6B02G412100.1	1.6461	6.69744	-2.02456	7.23e-41	3.62e-39	down	Photosystem II 10 kDa polypeptide family protein
TraesCS2A02G484500.1	39.3705	99.688	-1.34031	0	0	down	Pollen Ole e 1 allergen and extensin family protein, putative
TraesCS1A02G431400.1	7.27134	1.45373	2.32246	4.26e-78	4.39e-76	up	Pathogen-related protein
TraesCS2A02G484600.1	26.1358	62.4271	-1.25614	1.17e-304	4.7e-302	down	Pollen Ole e 1 allergen and extensin family protein, putative
TraesCS2B02G555400.1	3.32418	9.30585	-1.48514	2.55e-44	1.39e-42	down	Lipoxygenase
TraesCS2A02G525500.1	6.61792	17.3931	-1.39407	5.08e-68	4.43e-66	down	Lipoxygenase
TraesCS4B02G332900.1	2.19198	6.90329	-1.65505	3.32e-39	1.59e-37	down	Late embryogenesis abundant protein
TraesCS2B02G510500.1	63.675	165.746	-1.38017	0	0	down	Pollen Ole e 1 allergen/extensin
TraesCS3B02G058700.1	3.63848	7.71871	-1.08502	6.83e-35	2.87e-33	down	Kinase, putative
TraesCS2B02G599800.1	12.8298	1.81152	2.82422	0	0	up	Beta-glucosidase
TraesCS2A02G323000.1	8.07812	21.6189	-1.4202	2.26e-233	6.79e-231	down	BTB/POZ and TAZ domain protein
TraesCS2A02G510800.1	18.1223	7.59037	1.25553	5.66e-95	6.94e-93	up	Isoaspartyl peptidase/L-asparaginase
TraesCS2B02G369000.1	8.76881	19.2513	-1.13451	3.51e-90	4.13e-88	down	Chitinase
TraesCS1A02G033600.1	6.76868	2.09921	1.68903	1.09e-38	5.16e-37	up	Mitochondrial import inner membrane translocase subunit Tim17/Tim22/Tim23 family protein
TraesCS3A02G501700.1	2.25321	6.5865	-1.54753	4.48e-31	1.66e-29	down	Expressed protein-RZ53
TraesCS2A02G185500.1	14.352	7.08554	1.0183	5.96e-90	7e-88	up	Tubulin alpha chain
TraesCS2B02G376700.1	3.69564	7.781	-1.07413	5.33e-22	1.37e-20	down	Calcium uptake protein 1
TraesCS2A02G433500.1	2.28919	8.92309	-1.96271	1.29e-125	2.1e-123	down	Xyloglucan endotransglucosylase/hydrolase
TraesCS6A02G041700.1	56.4557	132.593	-1.23182	0	0	down	Catalase
TraesCS3A02G046100.1	3.1251	7.59267	-1.2807	4.09e-37	1.85e-35	down	Trypsin inhibitor
TraesCS3A02G046000.2	6.61902	24.1818	-1.86923	1.74e-200	4.47e-198	down	Trypsin inhibitor
TraesCS1B02G234500.1	1.83024	5.01216	-1.4534	2.68e-26	8.36e-25	down	2-oxoglutarate (2OG) and Fe(II)-dependent oxygenase superfamily protein
TraesCS1B02G233700.1	2.21092	6.5271	-1.56179	3.66e-42	1.89e-40	down	Cell number regulator 6
TraesCS6B02G432600.1	1.16917	18.957	-4.01918	7.31e-262	2.43e-259	down	3-ketoacyl-CoA thiolase-like protein
TraesCS1B02G115900.1	11.0947	28.5978	-1.36603	1.47e-220	4.12e-218	down	Peroxidase
TraesCS4B02G120400.1	4.36743	17.3897	-1.99338	3.95e-161	8.06e-159	down	Non-specific serine/threonine protein kinase
TraesCS7B02G008400.1	4.90977	13.3736	-1.44566	1.79e-296	6.96e-294	down	F-box protein
TraesCS1B02G171800.1	6.43002	16.7216	-1.37882	7.33e-213	1.97e-210	down	Long-chain-alcohol oxidase
TraesCS4B02G148800.1	3.32584	6.82609	-1.03734	1.76e-22	4.65e-21	down	Long-chain specific acyl-CoA dehydrogenase, mitochondrial
TraesCS5A02G391500.1	16.4568	6.88027	1.25814	5.55e-138	9.8e-136	up	Cysteine protease, putative
TraesCS7A02G424800.1	3.87407	9.01494	-1.21847	4.59e-63	3.68e-61	down	MTD1
TraesCS1B02G369000.1	4.09216	9.40585	-1.2007	2.42e-41	1.23e-39	down	Mitochondrial ATP synthase g subunit family protein
TraesCS7A02G305200.1	6.02357	15.7095	-1.38295	1.78e-104	2.38e-102	down	NAC domain-containing protein
TraesCS6B02G223800.1	1.55334	6.26112	-2.01105	1.42e-33	5.71e-32	down	Formamidase
TraesCS2A02G522600.1	7.31535	1.64294	2.15465	1.77e-220	4.95e-218	up	G kinase-anchoring protein 1
TraesCS2A02G066800.1	4037.17	1735.04	1.21837	0	0	up	Ribulose bisphosphate carboxylase small chain
TraesCS2B02G535400.1	7.46948	3.56479	1.06719	2.84e-42	1.47e-40	up	Nuclease S1
TraesCS5A02G203400.1	5.73828	14.2917	-1.31649	3.92e-45	2.18e-43	down	Iron vacuolar transporter
TraesCS2B02G079500.1	674.218	293.072	1.20196	0	0	up	Ribulose bisphosphate carboxylase small chain
TraesCS5B02G006500.1	140.328	341.838	-1.28451	0	0	down	Lipoxygenase
TraesCS1A02G170700.1	19.1152	38.4806	-1.00941	8.78e-91	1.04e-88	down	Epoxide hydrolase 2
TraesCS2B02G555400.1	10.4006	22.9592	-1.14241	2.01e-236	6.11e-234	down	Lipoxygenase
TraesCS2B02G555300.1	10.4006	22.9592	-1.14241	2.01e-236	6.11e-234	down	cytochrome P450, family 702, subfamily A, polypeptide 6
TraesCS6B02G232400.1	0.125155	9.10867	-6.18545	1.51e-148	2.87e-146	down	Protein kinase
TraesCS2B02G079100.1	3232.39	1606.03	1.0091	0	0	up	Ribulose bisphosphate carboxylase small chain
TraesCS2A02G066900.1	783.638	336.332	1.2203	0	0	up	Ribulose bisphosphate carboxylase small chain
TraesCS6B02G432600.1	12.4173	71.5703	-2.527	0	0	down	3-ketoacyl-CoA thiolase-like protein
TraesCS1B02G181800.2	19.7949	42.8982	-1.11579	1.77e-305	7.15e-303	down	Alpha-galactosidase
TraesCS2A02G367700.1	8.04048	3.54797	1.18029	5.46e-42	2.81e-40	up	Caleosin
TraesCS5A02G495100.1	408.608	188.477	1.11633	0	0	up	Glyceraldehyde-3-phosphate dehydrogenase
TraesCS1A02G203700.1	36.039	75.3701	-1.06443	0	0	down	Chitinase
TraesCS6D02G048300.1	74.1577	192.254	-1.37435	0	0	down	Catalase
TraesCS6A02G351300.1	15.7089	32.3588	-1.04257	2.62e-94	3.19e-92	down	Trehalose-6-phosphate synthase
TraesCS2B02G079300.1	452.673	209.583	1.11095	0	0	up	Ribulose bisphosphate carboxylase small chain
TraesCS6A02G025700.1	75.4709	37.6906	1.00172	5.29e-218	1.46e-215	up	Chloroplast stem-loop binding protein
TraesCS5B02G006500.1	49.0066	115.869	-1.24145	0	0	down	Lipoxygenase
TraesCS7A02G160300.1	42.2559	19.5533	1.11174	1.51e-111	2.15e-109	up	Peroxiredoxin
TraesCS6A02G374400.2	210.466	1065.3	-2.3396	0	0	down	Photosystem II 10 kDa polypeptide family protein
TraesCS2B02G200800.1	13.7866	0.968702	3.83107	7.69e-144	1.42e-141	up	MADS-box transcription factor
TraesCS4B02G017500.1	4.71825	14.5345	-1.62315	4.93e-172	1.09e-169	down	Globulin 1
TraesCS1A02G287200.1	4.7763	11.6496	-1.28632	5.9e-55	4.06e-53	down	Plant protein 1589 of Uncharacterized protein function
TraesCS2A02G484600.1	159.297	362.856	-1.18768	0	0	down	Pollen Ole e 1 allergen and extensin family protein, putative
TraesCS4B02G363800.1	3.82911	8.31297	-1.11835	1.37e-64	1.13e-62	down	Acid phosphatase 1
TraesCS3B02G448300.1	15.5271	2.95757	2.3923	4.34e-219	1.2e-216	up	Cysteine protease, putative
