# Supplementary material for: Cloning of wheat keto-acyl thiolase 2B reveals a role of jasmonic acid in grain weight determination
Source: Nat Commun. 2020 Dec 8;11:6266. doi: 10.1038/s41467-020-20133-z (PMC7722888; doi:10.1038/s41467-020-20133-z)
Supplement: Supplementary file 7 — Source Data [file 41467_2020_20133_MOESM7_ESM.xlsx]

## Sheet: Fig 1
	Fig. 1a Representative images of main tiller spikes from WT or tgw1.
	Fig. 1b Average length of main spikes from WT and tgw1.												AVG	SEM
	WT (cm)	5.2	5.2	5.3	5.2	5.1	5.3	5.5	5.6	6.5	6.3	6.1	5.57273	0.1496
	tgw1 (cm)	5.2	4.7	5.2	4.4	4.2	4.4	4.2	4	4.9	4.2	4.5	4.53636	0.124516
	Fig. 1c-d Comparison of width and length of mature grains from WT or tgw1.
	Fig. 1e Average grain weight in WT and tgw1.
	WT (mg)	51.1	50	49.6	39.2	26.8	50.7	48.4	42.6	44.9	47.5	36.4	38.9	45.8	50.1	52.4	39.4	49.4	39.7	44.3	43.7	39.6	33.3	40.7	38.4	39.1	39.9	40.1	38.6	31	37.8	40.4	41.7	41	40.2	38.5	34.8	29.3	40.1	33.2	32.7	37.8	32.5	31.3	40	37.9	40.9	35.8	38.1
	tgw1 (mg)	27.4	16.3	26.4	31.2	19	26.4	27.1	25.4	27	18.5	30.1	25	23.5	29.4	21.8	30.5	17	19.6	21.4	24.6	29.3	30.5	22.8	32.9	30.3	35.1	28.7	31.1	30.3	29.7	27	31.8	30.4	34.6	28.7	24.9	21.5	19	26	22.5	25.5	25.5	25.4	18	30.1	28.8	25.9	27.9
	Fig. 1f Grain endodermal cells in WT and tgw1.
	Fig. 1g Grain endodermal cell in WT and tgw1.
																			AVG	SEM
	WT (μm)	19.4932	20.5761	18.8324	18.8324	18.8324	19.4932	17.094	17.3611	19.4932	19.4932	17.3611	19.1571	19.4932	20.5761	18.8324	18.8324	18.8324	18.9756	0.237731
	tgw1 (μm)	14.8148	12.9199	12.7714	14.0647	14.8148	15.2207	13.0719	16.1031	13.8889	15.4321	13.8889							14.2719	0.330904
	Fig. 1h leaf area											AVG	SEM			AVG	SEM
	WT (cm2)	2134.02	2238.31	2140.97	2140.3	2350.03	1934.71	2129.66	1863.64	2407.07	2224.46	2156.32	52.5185		WT (dm2)	21.5632	0.525185
	tgw1 (cm2)	1341.34	1529.79	1482.94	1337.91	1403.67	1169.6	1455.83	1559.56	2109.86	1268.31	1465.88	81.0031		tgw1 (dm2)	14.6588	0.810031
	Fig. 1i Leaf epidermal cells in WT or tgw1 mutant.
	Fig. 1j Average chlorophyll units in flag leaves from WT and tgw1 mutant.
												AVG	SEM
	WT	48.7	47.8	46.8	47.3	47.4	46.8	47.7	46.1	48.6	47.6	47.48	0.253333
	tgw1	37	36.3	36.4	36.3	41.9	41.2	41.4	40.2	44.6	32.3	38.76	1.16172
[truncated: 34 more columns]

## Sheet: Fig 2a
gene	position	ref	alt	S1-ref-coverage	S1-snp-coverage	S1-snp-precent	S2-ref-coverage	S2-snp-coverage	S2-snp-precent	S3-ref-coverage	S3-snp-coverage	S3-snp-precent	S4-ref-coverage	S4-snp-coverage	S4-snp-precent	S5-ref-coverage	S5-snp-coverage	S5-snp-precent	S6-ref-coverage	S6-snp-coverage	S6-snp-precent	Gene_loci	Gene_ID	SNP_Type	Codon_change	function
td-k21_contig_11672;td-k63_contig_59748	1818	G	A	1	5	0.833333	0	16	1	1	6	0.857143	15	0	0	9	0	0	1	0	0
td-k21_contig_14808	103	G	C	17	44	0.721311	10	133	0.93007	20	103	0.837398	58	0	0	114	0	0	62	0	0
td-k21_contig_14808	20	A	G	4	11	0.733333	4	52	0.928571	12	45	0.789474	19	0	0	46	0	0	23	0	0
td-k21_contig_14808	596	C	T	9	25	0.735294	5	71	0.934211	16	77	0.827957	68	0	0	65	0	0	54	0	0
td-k21_contig_14808	818	T	A	10	28	0.736842	0	79	1	6	49	0.890909	31	0	0	54	0	0	20	0	0
td-k21_contig_14808	820	T	G	10	28	0.736842	0	79	1	6	49	0.890909	32	0	0	54	0	0	20	0	0
td-k21_contig_14808	822	T	A	10	28	0.736842	0	79	1	6	48	0.888889	32	0	0	54	0	0	20	0	0
td-k21_contig_22410	711	C	G	0	6	1	0	2	1	2	5	0.714286	4	0	0	5	1	0.166667	3	1	0.25
td-k21_contig_24405	264	T	A	0	3	1	0	11	1	0	3	1	7	0	0	3	0	0	3	0	0
td-k21_contig_24405	265	A	T	0	3	1	0	11	1	0	3	1	7	0	0	3	0	0	3	0	0
td-k21_contig_24405	880	T	G	0	14	1	0	7	1	0	8	1	5	0	0	2	0	0	2	0	0
td-k21_contig_24405	897	G	A	0	11	1	0	6	1	0	1	1	5	0	0	2	0	0	3	0	0
td-k21_contig_25768	3945	A	C	0	3	1	0	7	1	1	5	0.833333	3	0	0	6	0	0	7	0	0	93	UCW_Tt-k21_contig_25768	syn	CCT->CCG	predicted protein
td-k21_contig_32661	1298	C	T	33	6	0.153846	35	14	0.285714	43	10	0.188679	0	46	1	0	30	1	0	21	1
td-k21_contig_35336;td-k63_contig_43766	4142	T	C	3	0	0	7	0	0	3	0	0	0	5	1	0	2	1	0	1	1
td-k21_contig_3964	1578	G	A	2	9	0.818182	0	21	1	1	18	0.947368	4	0	0	15	0	0	5	0	0
td-k21_contig_49894	267	C	T	17	0	0	46	1	0.0212766	14	0	0	0	1	1	0	1	1	0	6	1
td-k21_contig_49894	278	A	G	18	0	0	47	1	0.0208333	18	0	0	0	1	1	0	1	1	0	6	1
td-k21_contig_51404	392	T	C	0	1	1	0	1	1	1	16	0.941176	3	0	0	5	0	0	1	0	0
td-k21_contig_51404	394	G	A	0	1	1	0	1	1	1	16	0.941176	3	0	0	5	0	0	1	0	0
td-k21_contig_57706	381	C	T	7	0	0	13	5	0.277778	37	0	0	1	11	0.916667	1	5	0.833333	0	6	1	318	UCW_Tt-k21_contig_57706	syn	GAC->GAT	PREDICTED: uncharacterized protein LOC100822657
td-k21_contig_57706	527	C	T	1	7	0.875	0	11	1	0	34	1	13	0	0	16	0	0	10	0	0	464	UCW_Tt-k21_contig_57706	nonsyn	ACG->ATG	PREDICTED: uncharacterized protein LOC100822657
td-k21_contig_57706	600	G	A	3	1	0.25	7	0	0	32	0	0	0	13	1	0	13	1	0	9	1	537	UCW_Tt-k21_contig_57706	syn	GCG->GCA	PREDICTED: uncharacterized protein LOC100822657
td-k21_contig_57706	632	G	A	1	3	0.75	0	6	1	0	32	1	9	0	0	8	0	0	6	0	0	569	UCW_Tt-k21_contig_57706	nonsyn	CGC->CAC	PREDICTED: uncharacterized protein LOC100822657
td-k21_contig_62108	167	T	C	0	4	1	1	4	0.8	0	1	1	3	0	0	9	2	0.181818	3	0	0
td-k21_contig_662	933	C	T	1	3	0.75	0	1	1	1	5	0.833333	5	1	0.166667	4	0	0	1	0	0
td-k21_contig_662	937	T	C	1	3	0.75	0	1	1	1	5	0.833333	6	1	0.142857	4	0	0	1	0	0
td-k21_contig_662	940	C	T	1	3	0.75	0	1	1	1	5	0.833333	6	1	0.142857	4	0	0	1	0	0
td-k21_contig_662	942	T	C	1	3	0.75	0	1	1	1	5	0.833333	7	1	0.125	4	0	0	1	0	0
td-k21_contig_68259	426	G	A	69	3	0.0416667	312	0	0	185	0	0	0	5	1	0	4	1	0	4	1	94	UCW_Tt-k21_contig_68259	nonsyn	GTC->ATC	AF182197_1 RNase S-like protein precursor
td-k25_contig_10138	1844	T	C	0	1	1	0	2	1	1	5	0.833333	4	0	0	5	0	0	4	0	0
td-k25_contig_11025	2096	A	G	0	8	1	0	13	1	1	14	0.933333	10	0	0	9	0	0	10	0	0
td-k25_contig_11025	2124	A	G	0	10	1	2	12	0.857143	3	17	0.85	8	0	0	7	0	0	9	0	0
td-k25_contig_11919	326	G	A	0	1	1	0	7	1	0	1	1	7	0	0	2	0	0	2	0	0	1137	UCW_Tt-k25_contig_11919	syn	GCC->GCT	PREDICTED: uncharacterized protein LOC100836214
td-k25_contig_12330;td-k35_contig_9615	82	C	T	0	9	1	0	32	1	0	40	1	21	0	0	25	0	0	23	0	0
td-k25_contig_16165;td-k31_contig_15592	503	T	C	7	0	0	7	0	0	8	0	0	0	14	1	0	10	1	1	3	0.75	501	UCW_Tt-k25_contig_16165-tt-k31_contig_15592	syn	TTT->TTC	PREDICTED: mitogen-activated protein kinase kinase kinase ANP1-like
td-k25_contig_162	408	T	C	10	1	0.0909091	33	9	0.214286	32	13	0.288889	5	20	0.8	11	26	0.702703	8	19	0.703704	407	UCW_Tt-k25_contig_162	nonsyn	ATA->ACA	PREDICTED: alpha-glucan water dikinase, chloroplastic-like
td-k25_contig_22690	2045	G	A	1	3	0.75	1	4	0.8	0	7	1	4	1	0.2	4	0	0	1	0	0	1456	UCW_Tt-k25_contig_22690	syn	CTG->TTG	PREDICTED: protein FAR1-RELATED SEQUENCE 6-like
td-k25_contig_31148	180	C	T	7	0	0	4	0	0	11	0	0	1	4	0.8	0	6	1	0	1	1
td-k25_contig_31148	184	T	C	7	0	0	4	0	0	11	0	0	1	4	0.8	0	6	1	0	1	1
td-k25_contig_31148	187	T	G	7	0	0	4	0	0	11	0	0	1	4	0.8	0	6	1	0	1	1
td-k25_contig_31148	195	A	G	7	0	0	4	0	0	11	0	0	1	4	0.8	0	4	1	0	1	1
td-k25_contig_31148	204	T	A	8	0	0	4	0	0	11	0	0	1	4	0.8	0	4	1	0	1	1
td-k25_contig_31148	207	T	C	8	0	0	4	0	0	11	0	0	1	4	0.8	0	4	1	0	1	1
td-k25_contig_35524	283	A	C	6	18	0.75	11	96	0.897196	22	66	0.75	90	7	0.0721649	84	3	0.0344828	78	6	0.0714286
td-k25_contig_4284	2804	T	C	22	9	0.290323	69	14	0.168675	38	7	0.155556	9	23	0.71875	10	26	0.722222	9	33	0.785714	2469	UCW_Tt-k25_contig_4284	syn	ATT->ATC	starch synthase isoform IV
td-k25_contig_42985	316	T	G	2	5	0.714286	1	3	0.75	2	11	0.846154	3	0	0	4	0	0	6	0	0
td-k25_contig_45152	227	A	G	0	3	1	0	4	1	0	5	1	2	0	0	1	0	0	6	0	0
td-k25_contig_4941	729	A	T	12	3	0.2	16	0	0	9	1	0.1	2	10	0.833333	5	15	0.75	5	13	0.722222	744	UCW_Tt-k25_contig_4941	syn	TCT->TCA	PREDICTED: uncharacterized protein LOC100838689
td-k25_contig_49579;td-k45_contig_79739	395	A	C	4	10	0.714286	4	15	0.789474	1	11	0.916667	3	0	0	17	1	0.0555556	6	0	0
td-k25_contig_49579;td-k45_contig_79739	404	G	A	4	10	0.714286	4	10	0.714286	1	11	0.916667	3	0	0	15	0	0	6	0	0
td-k25_contig_49579;td-k45_contig_79739	420	A	G	3	8	0.727273	4	10	0.714286	1	14	0.933333	3	0	0	15	1	0.0625	5	0	0
td-k25_contig_56747	148	A	G	7	3	0.3	19	0	0	6	2	0.25	0	19	1	0	9	1	0	12	1
td-k31_contig_18746	911	A	G	2	0	0	8	0	0	4	1	0.2	0	1	1	0	5	1	0	2	1	149	UCW_Tt-k31_contig_18746	syn	aac->aGc	PREDICTED: uncharacterized protein LOC100812622
td-k31_contig_18746	921	G	A	2	0	0	8	0	0	4	1	0.2	0	1	1	0	7	1	0	4	1	159	UCW_Tt-k31_contig_18746	syn	gag->gaA	PREDICTED: uncharacterized protein LOC100812622
td-k31_contig_18746	926	A	C	2	0	0	8	0	0	6	1	0.142857	0	1	1	0	7	1	0	4	1	164	UCW_Tt-k31_contig_18746	syn	gaa->gCa	PREDICTED: uncharacterized protein LOC100812622
td-k31_contig_1885	288	C	T	1	0	0	4	0	0	4	1	0.2	0	3	1	0	4	1	2	5	0.714286
td-k31_contig_20951;td-k61_contig_21336	1074	G	A	1	3	0.75	2	8	0.8	2	5	0.714286	3	0	0	3	0	0	8	0	0	1500	UCW_Tt-k31_contig_20951-tt-k61_contig_21336	syn	CGC->CGT	PREDICTED: uncharacterized protein LOC100840452
td-k31_contig_22092	890	G	A	1	9	0.9	5	20	0.8	0	20	1	24	0	0	14	0	0	9	0	0	696	UCW_Tt-k31_contig_22092	syn	GAG->GAA	predicted protein
td-k31_contig_24963	1273	T	C	0	2	1	7	22	0.758621	5	20	0.8	7	0	0	5	0	0	4	0	0
td-k31_contig_26150	1061	T	A	1	5	0.833333	1	3	0.75	1	6	0.857143	6	0	0	4	0	0	1	0	0
td-k31_contig_35393;td-k21_contig_2722	1178	C	T	5	12	0.705882	1	53	0.981481	4	30	0.882353	9	0	0	6	0	0	8	0	0
td-k31_contig_36721;td-k51_contig_39515;td-k31_contig_51893	229	A	T	1	0	0	6	1	0.142857	2	0	0	0	8	1	0	1	1	0	1	1
td-k31_contig_36721;td-k51_contig_39515;td-k31_contig_51893	232	A	T	0	1	1	1	6	0.857143	0	2	1	8	0	0	3	0	0	2	0	0
td-k31_contig_40694	137	A	G	0	5	1	0	3	1	2	5	0.714286	7	0	0	7	0	0	5	0	0
td-k31_contig_41628	2855	C	T	0	4	1	1	3	0.75	0	5	1	2	0	0	5	0	0	4	0	0
td-k31_contig_44000	453	A	T	3	1	0.25	4	0	0	7	3	0.3	1	6	0.857143	3	8	0.727273	0	2	1
td-k31_contig_46762	313	C	T	0	221	1	0	4	1	0	1	1	7	2	0.222222	14	0	0	2	0	0
td-k31_contig_48128;td-k61_contig_61508	1118	T	C	17	0	0	33	8	0.195122	19	4	0.173913	0	8	1	0	13	1	0	9	1	303	UCW_Tt-k31_contig_48128-tt-k61_contig_61508	syn	GAT->GAC	PREDICTED: malate dehydrogenase, chloroplastic-like
td-k31_contig_48128;td-k61_contig_61508	1146	A	G	18	0	0	31	6	0.162162	15	4	0.210526	0	7	1	0	12	1	0	8	1	331	UCW_Tt-k31_contig_48128-tt-k61_contig_61508	nonsyn	ATC->GTC	PREDICTED: malate dehydrogenase, chloroplastic-like
td-k31_contig_53773	1457	T	C	3	0	0	14	0	0	9	0	0	0	6	1	0	1	1	0	2	1
td-k31_contig_53773	1512	G	A	5	0	0	16	1	0.0588235	7	0	0	2	5	0.714286	0	1	1	0	1	1	24	UCW_Tt-k31_contig_53773	syn	TCG->TCA	PREDICTED: uncharacterized protein LOC100824792
td-k31_contig_53773	1526	G	C	7	0	0	20	1	0.047619	6	0	0	0	6	1	0	2	1	0	3	1	38	UCW_Tt-k31_contig_53773	nonsyn	CGG->CCG	PREDICTED: uncharacterized protein LOC100824792
td-k31_contig_53773	1541	C	T	7	0	0	29	3	0.09375	6	2	0.25	2	9	0.818182	0	7	1	0	6	1	53	UCW_Tt-k31_contig_53773	nonsyn	GCC->GTC	PREDICTED: uncharacterized protein LOC100824792
td-k31_contig_53773	1571	C	T	10	1	0.0909091	31	7	0.184211	13	3	0.1875	2	16	0.888889	0	10	1	0	7	1	83	UCW_Tt-k31_contig_53773	nonsyn	TCG->TTG	PREDICTED: uncharacterized protein LOC100824792
td-k31_contig_57440	134	C	G	3	9	0.75	1	25	0.961538	5	21	0.807692	19	0	0	17	0	0	23	0	0
td-k31_contig_57440	148	C	G	3	14	0.823529	1	28	0.965517	5	23	0.821429	23	0	0	18	0	0	25	0	0
td-k31_contig_57440	257	G	C	8	23	0.741935	4	65	0.942029	6	45	0.882353	42	0	0	26	0	0	25	0	0
td-k31_contig_57440	321	G	A	3	17	0.85	5	63	0.926471	2	44	0.956522	39	0	0	26	0	0	16	0	0
td-k31_contig_57440	333	A	G	3	17	0.85	5	61	0.924242	2	46	0.958333	40	0	0	26	0	0	16	0	0
td-k31_contig_57440	334	A	G	3	17	0.85	5	61	0.924242	2	46	0.958333	40	0	0	26	0	0	16	0	0
td-k31_contig_57440	374	G	A	2	8	0.8	2	36	0.947368	1	37	0.973684	19	0	0	14	0	0	9	0	0
td-k31_contig_57689;td-k21_contig_58079	483	G	A	3	0	0	5	0	0	2	0	0	2	7	0.777778	1	5	0.833333	0	2	1	759	UCW_Tt-k31_contig_57689-tt-k21_contig_58079	syn	GGC->GGT	Os04g0631800
td-k31_contig_57689;td-k21_contig_58079	501	A	T	3	0	0	5	0	0	2	0	0	3	7	0.7	1	5	0.833333	0	2	1	741	UCW_Tt-k31_contig_57689-tt-k21_contig_58079	syn	CTT->CTA	Os04g0631800
td-k31_contig_57689;td-k21_contig_58079	504	T	C	3	0	0	5	0	0	2	0	0	3	7	0.7	1	5	0.833333	0	2	1	738	UCW_Tt-k31_contig_57689-tt-k21_contig_58079	syn	TTA->TTG	Os04g0631800
td-k31_contig_8729	1990	A	G	0	5	1	4	14	0.777778	3	7	0.7	7	1	0.125	12	0	0	5	0	0
td-k35_contig_10162	1137	A	G	2	0	0	3	1	0.25	6	2	0.25	2	5	0.714286	0	5	1	0	1	1	516	UCW_Tt-k35_contig_10162	syn	AAT->AAC	predicted protein
td-k35_contig_13624	752	G	A	1	7	0.875	0	10	1	0	8	1	4	0	0	5	0	0	6	0	0
td-k35_contig_13624	753	C	T	1	7	0.875	0	10	1	0	8	1	4	0	0	5	0	0	6	0	0
td-k35_contig_13624	755	T	C	1	7	0.875	0	10	1	0	8	1	4	0	0	5	0	0	6	0	0
td-k35_contig_18682	710	A	G	1	3	0.75	3	7	0.7	1	6	0.857143	13	0	0	6	0	0	5	0	0
td-k35_contig_20104	1269	A	C	0	1	1	0	5	1	0	4	1	5	0	0	1	0	0	2	0	0	273	UCW_Tt-k35_contig_20104	nonsyn	TGT->TGG	PREDICTED: tyrosyl-tRNA synthetase-like
td-k35_contig_21781	67	T	C	1	5	0.833333	0	9	1	0	8	1	10	0	0	11	0	0	5	0	0
td-k35_contig_23212;td-k55_contig_56066	204	C	T	1	3	0.75	0	4	1	1	4	0.8	1	0	0	5	1	0.166667	7	1	0.125	35	UCW_Tt-k35_contig_23212-tt-k55_contig_56066	nonsyn	GCT->GTT	predicted protein
td-k35_contig_28141;td-k25_contig_28693	1055	A	G	0	5	1	0	11	1	1	7	0.875	5	1	0.166667	2	0	0	5	2	0.285714	164	UCW_Tt-k35_contig_28141-tt-k25_contig_28693	nonsyn	CTC->CCC	predicted protein
td-k35_contig_28141;td-k25_contig_28693	1056	G	C	0	5	1	0	11	1	1	7	0.875	5	1	0.166667	2	0	0	5	2	0.285714	163	UCW_Tt-k35_contig_28141-tt-k25_contig_28693	nonsyn	CTC->GTC	predicted protein
td-k35_contig_29701;td-k31_contig_29810;td-k25_contig_16268	117	C	T	4	0	0	2	0	0	17	3	0.15	0	1	1	0	3	1	0	6	1
td-k35_contig_31815	61	A	C	1	5	0.833333	1	3	0.75	1	3	0.75	3	0	0	10	0	0	6	0	0
td-k35_contig_32384	206	G	A	1	35	0.972222	8	37	0.822222	5	53	0.913793	10	0	0	4	0	0	2	0	0
td-k35_contig_32384	210	C	T	1	35	0.972222	9	37	0.804348	8	53	0.868852	10	0	0	4	0	0	3	0	0
td-k35_contig_38620;td-k21_contig_38805;td-k31_contig_35381	1032	T	C	0	3	1	2	8	0.8	0	7	1	11	0	0	5	0	0	2	0	0
td-k35_contig_38620;td-k21_contig_38805;td-k31_contig_35381	1052	C	G	0	3	1	2	8	0.8	0	9	1	13	0	0	5	0	0	2	0	0
td-k35_contig_39000	630	A	C	0	4	1	4	17	0.809524	4	15	0.789474	14	0	0	8	0	0	12	0	0
td-k35_contig_39168	1052	C	T	11	2	0.153846	75	25	0.25	27	5	0.15625	0	14	1	0	12	1	0	9	1
td-k35_contig_39168	958	G	T	10	2	0.166667	57	21	0.269231	26	4	0.133333	1	8	0.888889	1	13	0.928571	0	13	1
td-k35_contig_39168	972	T	C	9	2	0.181818	70	23	0.247312	34	5	0.128205	0	10	1	0	13	1	0	14	1
td-k35_contig_39168	990	G	A	2	9	0.818182	16	69	0.811765	4	31	0.885714	8	0	0	10	0	0	9	0	0
td-k35_contig_41542	659	A	C	0	3	1	3	16	0.842105	1	6	0.857143	13	0	0	11	0	0	7	0	0
td-k35_contig_42176;td-k25_contig_33612	825	C	T	4	17	0.809524	8	33	0.804878	15	35	0.7	44	1	0.0222222	27	0	0	35	0	0
td-k35_contig_42176;td-k25_contig_33612	838	T	C	4	19	0.826087	9	33	0.785714	15	37	0.711538	49	1	0.02	29	0	0	40	2	0.047619
td-k35_contig_44643	34	A	C	0	4	1	0	2	1	1	4	0.8	9	0	0	3	0	0	6	0	0
td-k35_contig_5016	643	A	G	0	2	1	2	9	0.818182	2	13	0.866667	1	0	0	1	0	0	6	0	0
td-k35_contig_50596	263	G	A	0	4	1	0	22	1	0	12	1	4	0	0	9	0	0	4	0	0
td-k35_contig_54179	462	G	C	0	4	1	1	8	0.888889	3	9	0.75	6	2	0.25	5	0	0	5	2	0.285714	462	UCW_Tt-k35_contig_54179	nonsyn	ATG->ATC	PREDICTED: G-type lectin S-receptor-like serine/threonine-protein kinase At2g19130-like
td-k35_contig_54434;td-k25_contig_44322;td-k61_contig_47581	402	G	T	1	3	0.75	3	9	0.75	1	3	0.75	5	0	0	3	0	0	3	0	0	63	UCW_Tt-k35_contig_54434-tt-k25_contig_44322-tt-k61_contig_47581	syn	CGG->CGT	predicted protein
td-k35_contig_55878	709	G	C	2	6	0.75	3	32	0.914286	1	3	0.75	5	0	0	7	0	0	6	0	0
td-k35_contig_58783	1086	C	T	34	3	0.0810811	67	13	0.1625	30	8	0.210526	0	21	1	0	18	1	0	19	1
td-k35_contig_58783	1087	T	G	34	3	0.0810811	67	14	0.17284	30	8	0.210526	0	21	1	0	18	1	0	19	1
td-k35_contig_58783	1110	G	A	27	0	0	35	5	0.125	16	6	0.272727	0	10	1	0	10	1	0	12	1
td-k35_contig_58783	862	G	A	35	1	0.0277778	39	8	0.170213	32	1	0.030303	3	11	0.785714	0	6	1	2	11	0.846154
td-k35_contig_62428	212	G	T	0	16	1	6	45	0.882353	0	23	1	1	0	0	1	0	0	5	1	0.166667
td-k35_contig_62428	220	G	A	1	16	0.941176	6	46	0.884615	1	22	0.956522	1	0	0	1	0	0	6	0	0
td-k35_contig_62428	221	A	T	0	17	1	6	46	0.884615	0	22	1	1	0	0	1	0	0	6	0	0
td-k35_contig_62428	229	G	A	0	19	1	7	49	0.875	0	23	1	1	0	0	1	0	0	5	0	0
td-k35_contig_62428	243	C	T	6	26	0.8125	10	80	0.888889	9	40	0.816327	1	0	0	1	0	0	5	0	0
td-k35_contig_62428	267	C	T	33	2	0.0571429	97	5	0.0490196	54	4	0.0689655	0	5	1	1	8	0.888889	1	5	0.833333
td-k35_contig_62428	291	T	C	14	2	0.125	44	2	0.0434783	18	4	0.181818	0	5	1	0	8	1	0	3	1
td-k35_contig_62428	293	G	A	3	11	0.785714	2	32	0.941176	4	14	0.777778	5	0	0	8	0	0	3	0	0
td-k35_contig_62428	298	G	A	12	2	0.142857	33	2	0.0571429	15	4	0.210526	1	4	0.8	0	8	1	0	3	1
td-k35_contig_62428	302	C	A	3	9	0.75	3	31	0.911765	4	14	0.777778	5	0	0	8	0	0	3	0	0
td-k35_contig_62428	304	C	T	10	2	0.166667	32	2	0.0588235	14	4	0.222222	1	4	0.8	0	8	1	0	3	1
td-k35_contig_66023	361	G	A	0	4	1	2	7	0.777778	1	4	0.8	3	0	0	6	0	0	3	1	0.25
td-k35_contig_66023	362	C	T	0	4	1	2	7	0.777778	1	4	0.8	3	0	0	6	0	0	3	1	0.25
td-k35_contig_71203	123	A	G	0	7	1	5	14	0.736842	0	4	1	7	0	0	1	0	0	5	0	0
td-k35_contig_77911	1584	C	T	2	6	0.75	0	16	1	3	9	0.75	15	0	0	11	2	0.153846	10	1	0.0909091
td-k35_contig_77911	235	A	G	0	2	1	1	35	0.972222	6	30	0.833333	18	3	0.142857	9	0	0	15	0	0
td-k35_contig_77911	356	C	G	2	5	0.714286	0	14	1	2	24	0.923077	18	0	0	6	0	0	8	0	0
td-k35_contig_8434;td-k63_contig_24868	110	G	T	3	8	0.727273	2	9	0.818182	1	6	0.857143	11	0	0	20	0	0	4	0	0
td-k35_contig_9378	424	T	C	2	5	0.714286	4	11	0.733333	0	6	1	11	0	0	11	0	0	9	0	0
td-k35_contig_9452	504	T	G	3	29	0.90625	5	36	0.878049	6	18	0.75	4	0	0	3	0	0	6	0	0
td-k41_contig_13268;td-k35_contig_13243	1772	G	A	1	3	0.75	1	4	0.8	1	5	0.833333	3	0	0	5	0	0	1	0	0
td-k41_contig_15634;td-k25_contig_14997	463	G	A	2	20	0.909091	0	76	1	15	74	0.831461	64	0	0	62	0	0	38	0	0
td-k41_contig_15634;td-k25_contig_14997	507	G	A	5	18	0.782609	0	73	1	8	70	0.897436	65	0	0	62	0	0	42	0	0
td-k41_contig_20834	259	G	A	1	6	0.857143	0	6	1	1	7	0.875	2	0	0	3	0	0	5	0	0	1337	UCW_Tt-k41_contig_20834	nonsyn	CCT->CTT	predicted protein
td-k41_contig_22484;td-k31_contig_23439	287	G	A	5	16	0.761905	2	24	0.923077	5	16	0.761905	7	0	0	14	0	0	8	0	0	1139	UCW_Tt-k41_contig_22484-tt-k31_contig_23439	nonsyn	GCA->GTA	Os10g0560000
td-k41_contig_23375	660	G	A	3	26	0.896552	21	55	0.723684	9	45	0.833333	28	0	0	29	0	0	27	0	0
td-k41_contig_23375	680	G	C	49	2	0.0392157	140	13	0.0849673	115	2	0.017094	3	25	0.892857	3	26	0.896552	4	22	0.846154
td-k41_contig_23375	684	A	G	49	2	0.0392157	140	13	0.0849673	115	2	0.017094	2	25	0.925926	3	26	0.896552	4	22	0.846154
td-k41_contig_23375	695	G	C	45	3	0.0625	122	14	0.102941	105	7	0.0625	2	24	0.923077	2	26	0.928571	1	22	0.956522
td-k41_contig_23375	696	T	C	46	2	0.0416667	126	12	0.0869565	112	2	0.0175439	3	24	0.888889	3	26	0.896552	4	22	0.846154
td-k41_contig_23375	700	T	G	45	3	0.0625	122	16	0.115942	108	6	0.0526316	2	25	0.925926	0	29	1	0	26	1
td-k41_contig_23375	714	G	A	4	30	0.882353	17	86	0.834951	6	69	0.92	27	0	0	29	0	0	26	0	0
td-k41_contig_25440	769	T	C	0	5	1	4	23	0.851852	1	13	0.928571	7	0	0	5	0	0	2	0	0
td-k41_contig_27738	271	T	C	18	4	0.181818	52	20	0.277778	34	7	0.170732	0	10	1	0	12	1	0	5	1
td-k41_contig_27738	358	A	G	168	42	0.2	441	11	0.0243363	243	55	0.184564	0	64	1	0	84	1	0	96	1	55	UCW_Tt-k41_contig_27738	nonsyn	ACC->GCC	predicted protein
td-k41_contig_27738	392	T	C	242	88	0.266667	560	26	0.0443686	318	69	0.178295	0	118	1	0	166	1	0	155	1	89	UCW_Tt-k41_contig_27738	nonsyn	GTC->GCC	predicted protein
td-k41_contig_27887	1008	A	G	32	7	0.179487	75	11	0.127907	55	22	0.285714	0	13	1	3	22	0.88	0	15	1
td-k41_contig_29375	1245	G	T	4	13	0.764706	9	23	0.71875	4	19	0.826087	29	0	0	12	0	0	8	0	0
td-k41_contig_29375	1310	G	C	5	14	0.736842	7	42	0.857143	7	25	0.78125	30	0	0	22	0	0	11	0	0
td-k41_contig_29375	231	A	G	1	11	0.916667	2	27	0.931034	3	25	0.892857	10	0	0	2	0	0	10	0	0	101	UCW_Tt-k41_contig_29375	nonsyn	AAT->AGT	predicted protein
td-k41_contig_31005	681	G	A	171	69	0.2875	565	190	0.251656	356	116	0.245763	13	42	0.763636	7	68	0.906667	6	45	0.882353
td-k41_contig_36441	463	C	G	2	13	0.866667	7	17	0.708333	5	13	0.722222	9	0	0	2	0	0	2	0	0	371	UCW_Tt-k41_contig_36441	nonsyn	AGC->ACC	predicted protein
td-k41_contig_36441	472	G	C	2	13	0.866667	6	16	0.727273	5	13	0.722222	9	0	0	2	0	0	2	0	0	362	UCW_Tt-k41_contig_36441	nonsyn	GCC->GGC	predicted protein
td-k41_contig_4164	1126	T	C	0	2	1	1	3	0.75	2	6	0.75	6	1	0.142857	2	0	0	6	2	0.25
td-k41_contig_4164	1128	G	T	0	2	1	1	3	0.75	2	6	0.75	6	1	0.142857	2	0	0	6	2	0.25
td-k41_contig_44897	746	T	C	3	0	0	3	0	0	5	0	0	0	1	1	0	2	1	0	8	1	117	UCW_Tt-k41_contig_44897	syn	GCT->GCC	PREDICTED: uncharacterized protein LOC100838689
td-k41_contig_45342	2029	C	A	1	0	0	4	1	0.2	3	0	0	0	5	1	0	1	1	0	1	1
td-k41_contig_45342	2032	G	A	1	0	0	4	1	0.2	3	0	0	0	5	1	0	1	1	0	1	1
td-k41_contig_45342	2091	A	C	1	0	0	4	1	0.2	3	1	0.25	0	6	1	0	12	1	0	1	1
td-k41_contig_45342	2110	G	A	1	0	0	4	1	0.2	3	1	0.25	0	6	1	0	12	1	0	1	1
td-k41_contig_50438	347	G	C	1	5	0.833333	1	41	0.97619	6	20	0.769231	13	0	0	15	0	0	28	0	0
td-k41_contig_50790	499	G	C	1	0	0	1	0	0	7	0	0	0	5	1	0	1	1	0	2	1	72	UCW_Tt-k41_contig_50790	syn	TCC->TCG	PREDICTED: uncharacterized protein LOC100834277
td-k41_contig_5384	2061	C	G	0	2	1	2	9	0.818182	1	7	0.875	1	0	0	4	0	0	5	0	0	380	UCW_Tt-k41_contig_5384	nonsyn	GGA->GCA	hypothetical protein OsI_34700
td-k41_contig_54097	208	A	G	13	5	0.277778	41	0	0	14	4	0.222222	0	10	1	0	15	1	0	17	1
td-k41_contig_54097	218	A	G	13	5	0.277778	38	3	0.0731707	14	4	0.222222	0	8	1	0	15	1	0	11	1
td-k41_contig_54097	221	G	A	12	5	0.294118	41	0	0	14	4	0.222222	0	8	1	0	15	1	0	11	1
td-k41_contig_5830	623	A	G	5	13	0.722222	9	55	0.859375	8	28	0.777778	26	7	0.212121	15	1	0.0625	8	1	0.111111	890	UCW_Tt-k41_contig_5830	nonsyn	GTA->GCA	Os08g0206600
td-k41_contig_6105;td-k61_contig_6778	925	G	A	82	6	0.0681818	397	0	0	154	2	0.0128205	2	15	0.882353	2	7	0.777778	1	8	0.888889	36	UCW_Tt-k41_contig_6105-tt-k61_contig_6778	syn	GCC->GCT	PREDICTED: transcription factor BTF3-like isoform 1
td-k41_contig_61915	247	T	C	7	1	0.125	2	0	0	13	1	0.0714286	0	3	1	0	6	1	0	3	1
td-k41_contig_64204	461	T	C	1	5	0.833333	0	4	1	0	6	1	12	1	0.0769231	4	1	0.2	1	0	0
td-k41_contig_9265	454	A	G	1	0	0	7	0	0	10	0	0	0	3	1	1	4	0.8	0	1	1
td-k41_contig_9265	456	G	C	1	0	0	6	0	0	10	0	0	0	3	1	1	4	0.8	0	1	1
td-k41_contig_9265	459	C	G	1	0	0	6	0	0	10	0	0	0	3	1	1	4	0.8	0	1	1
td-k41_contig_9265	462	G	C	1	0	0	6	0	0	10	0	0	0	3	1	1	4	0.8	0	1	1
td-k45_contig_10065	2861	G	A	0	2	1	0	6	1	1	3	0.75	5	0	0	8	0	0	2	0	0
td-k45_contig_14646	1078	G	A	1	57	0.982759	0	126	1	0	154	1	116	0	0	90	0	0	74	0	0
td-k45_contig_15356	1323	C	T	1	3	0.75	0	1	1	1	8	0.888889	10	0	0	8	2	0.2	13	0	0	1187	UCW_Tt-k45_contig_15356	nonsyn	ACT->ATT	PREDICTED: leucyl-tRNA synthetase, cytoplasmic
td-k45_contig_15356	3170	T	G	1	3	0.75	1	17	0.944444	0	21	1	18	0	0	15	0	0	10	0	0	3034	UCW_Tt-k45_contig_15356	nonsyn	TAT->GAT	PREDICTED: leucyl-tRNA synthetase, cytoplasmic
td-k45_contig_16205	236	T	C	2	10	0.833333	9	22	0.709677	3	10	0.769231	13	1	0.0714286	10	2	0.166667	5	2	0.285714
td-k45_contig_18156	695	A	G	26	7	0.212121	86	18	0.173077	62	14	0.184211	2	16	0.888889	2	14	0.875	1	7	0.875
td-k45_contig_21524	105	C	G	0	2	1	1	4	0.8	1	5	0.833333	11	0	0	4	0	0	4	0	0
td-k45_contig_24038;td-k31_contig_23996	1407	C	T	1	8	0.888889	3	17	0.85	1	11	0.916667	12	0	0	13	0	0	15	0	0
td-k45_contig_24038;td-k31_contig_23996	1446	T	C	0	5	1	2	13	0.866667	0	7	1	7	0	0	11	0	0	8	0	0
td-k45_contig_24038;td-k31_contig_23996	1485	G	A	0	2	1	1	9	0.9	0	5	1	3	0	0	5	0	0	8	0	0
td-k45_contig_24038;td-k31_contig_23996	1492	G	A	0	2	1	0	4	1	0	5	1	3	0	0	6	0	0	9	0	0
td-k45_contig_25227	1977	T	A	416	81	0.162978	1193	276	0.187883	820	143	0.148494	3	66	0.956522	2	117	0.983193	4	75	0.949367
td-k45_contig_25955	272	G	A	1	0	0	2	0	0	6	0	0	0	5	1	0	1	1	1	5	0.833333	363	UCW_Tt-k45_contig_25955	syn	GAC->GAT	PREDICTED: uncharacterized protein LOC100826991
td-k45_contig_25955	288	C	T	1	0	0	2	0	0	8	0	0	0	5	1	0	1	1	1	3	0.75	347	UCW_Tt-k45_contig_25955	nonsyn	AGA->AAA	PREDICTED: uncharacterized protein LOC100826991
td-k45_contig_2602	3470	C	A	1	4	0.8	0	5	1	1	3	0.75	1	0	0	4	1	0.2	2	0	0
td-k45_contig_30318	449	C	T	193	14	0.0676329	225	94	0.294671	156	26	0.142857	0	56	1	1	80	0.987654	0	72	1
td-k45_contig_30318	517	C	T	98	6	0.0576923	127	35	0.216049	78	8	0.0930233	0	26	1	0	36	1	0	39	1
td-k45_contig_34287	1403	G	A	0	3	1	0	4	1	0	5	1	3	0	0	2	0	0	5	0	0
td-k45_contig_34287	636	G	C	0	1	1	0	8	1	0	12	1	13	0	0	4	0	0	4	0	0
td-k45_contig_36879	223	G	A	3	11	0.785714	0	24	1	1	13	0.928571	9	0	0	6	0	0	15	0	0	408	UCW_Tt-k45_contig_36879	syn	CTC->CTT	PREDICTED: preprotein translocase subunit secY-like
td-k45_contig_43104	1174	G	A	0	2	1	1	6	0.857143	2	12	0.857143	14	0	0	5	0	0	8	0	0	989	UCW_Tt-k45_contig_43104	nonsyn	AGA->AAA	predicted protein
td-k45_contig_43365	1037	T	C	0	5	1	2	15	0.882353	0	19	1	6	0	0	4	0	0	11	0	0	487	UCW_Tt-k45_contig_43365	nonsyn	AGC->GGC	predicted protein
td-k45_contig_43365	1056	T	C	0	3	1	3	15	0.833333	0	28	1	8	0	0	4	0	0	8	0	0	468	UCW_Tt-k45_contig_43365	syn	GCA->GCG	predicted protein
td-k45_contig_43365	11	T	A	0	1	1	1	8	0.888889	0	3	1	4	0	0	10	0	0	3	0	0
td-k45_contig_43365	112	G	T	0	6	1	0	19	1	0	22	1	16	0	0	11	0	0	7	0	0
td-k45_contig_43365	123	G	C	1	6	0.857143	0	19	1	0	22	1	16	0	0	9	0	0	7	0	0
td-k45_contig_43365	81	T	C	0	4	1	1	19	0.95	0	21	1	16	0	0	11	0	0	4	0	0
td-k45_contig_46199	126	C	T	27	204	0.883117	56	622	0.917404	45	463	0.911417	51	0	0	42	0	0	31	0	0
td-k45_contig_46199	127	A	G	209	22	0.0952381	628	50	0.0737463	475	33	0.0649606	14	37	0.72549	3	39	0.928571	7	24	0.774194
td-k45_contig_46199	129	T	C	209	22	0.0952381	627	50	0.0738552	473	34	0.0670611	12	37	0.755102	3	39	0.928571	6	25	0.806452
td-k45_contig_46199	132	T	C	211	22	0.0944206	631	50	0.0734214	474	33	0.0650888	14	37	0.72549	3	39	0.928571	6	25	0.806452
td-k45_contig_46199	152	C	T	37	198	0.842553	74	610	0.891813	52	448	0.896	61	0	0	46	0	0	32	0	0
td-k45_contig_46199	168	G	A	36	184	0.836364	75	551	0.880192	51	404	0.887912	60	0	0	45	0	0	33	0	0
td-k45_contig_46199	171	T	C	187	33	0.15	560	63	0.101124	405	48	0.10596	2	58	0.966667	0	45	1	1	32	0.969697
td-k45_contig_46199	175	C	A	126	28	0.181818	376	58	0.133641	281	37	0.116352	14	45	0.762712	2	43	0.955556	7	26	0.787879
td-k45_contig_46199	57	G	A	12	208	0.945455	22	645	0.967016	27	482	0.946955	14	0	0	6	0	0	8	0	0
td-k45_contig_46199	62	C	A	12	208	0.945455	22	640	0.966767	27	483	0.947059	14	0	0	6	0	0	7	0	0
td-k45_contig_46199	64	C	T	12	208	0.945455	22	641	0.966817	28	482	0.945098	15	0	0	6	0	0	8	0	0
td-k45_contig_46199	75	G	A	6	207	0.971831	5	630	0.992126	16	475	0.967413	8	0	0	5	0	0	5	0	0
td-k45_contig_49047	211	G	T	0	1	1	0	10	1	0	5	1	5	0	0	4	0	0	1	0	0
td-k45_contig_53102;td-k55_contig_54622	818	C	T	0	6	1	2	6	0.75	1	5	0.833333	4	0	0	8	0	0	2	0	0	627	UCW_Tt-k45_contig_53102-tt-k55_contig_54622	syn	GAG->GAA	PREDICTED: uncharacterized protein LOC100831140
td-k45_contig_54004	123	T	C	967	122	0.112029	2965	292	0.0896531	2004	232	0.103757	6	134	0.957143	0	217	1	1	146	0.993197
td-k45_contig_54004	161	A	T	161	630	0.79646	386	2005	0.838561	336	1361	0.802004	202	0	0	302	3	0.00983607	186	0	0
td-k45_contig_54004	164	G	C	158	543	0.774608	382	1719	0.818182	331	1155	0.777254	206	0	0	300	3	0.00990099	186	0	0
td-k45_contig_54004	52	G	A	98	260	0.726257	181	976	0.843561	166	646	0.795567	86	0	0	121	0	0	92	0	0
td-k45_contig_54004	75	T	C	291	87	0.230159	1037	179	0.147204	690	158	0.186321	6	93	0.939394	9	143	0.940789	11	96	0.897196
td-k45_contig_54004	78	C	T	93	288	0.755906	207	1030	0.83266	179	683	0.792343	102	4	0.0377358	167	9	0.0511364	101	11	0.0982143
td-k45_contig_59552	816	T	C	3	1	0.25	2	0	0	6	0	0	0	7	1	2	9	0.818182	1	5	0.833333	608	UCW_Tt-k45_contig_59552	nonsyn	ATG->ACG	PREDICTED: putative disease resistance protein RGA3-like
td-k45_contig_68412;td-k51_contig_59392	2511	C	G	1	3	0.75	1	4	0.8	1	3	0.75	1	0	0	6	0	0	1	0	0	182	UCW_Tt-k45_contig_68412-tt-k51_contig_59392	nonsyn	AGT->ACT	PREDICTED: uncharacterized protein LOC100844786
td-k45_contig_75131	500	G	T	1	6	0.857143	1	11	0.916667	0	8	1	7	3	0.3	7	1	0.125	2	0	0
td-k51_contig_11565	668	G	A	6	21	0.777778	18	58	0.763158	6	72	0.923077	51	0	0	32	0	0	40	0	0	424	UCW_Tt-k51_contig_11565	syn	ggc->Agc	PREDICTED: uncharacterized protein LOC100821352
td-k51_contig_12711	1988	C	A	4	12	0.75	0	13	1	5	21	0.807692	5	0	0	10	0	0	6	0	0	330	UCW_Tt-k51_contig_12711	syn	CCG->CCT	predicted protein
td-k51_contig_19154;td-k61_contig_24816	3016	A	G	0	4	1	0	8	1	3	9	0.75	6	0	0	19	0	0	11	0	0	3016	UCW_Tt-k51_contig_19154-tt-k61_contig_24816	nonsyn	AAT->GAT	PREDICTED: uncharacterized protein LOC100840452
td-k51_contig_20934	8	C	T	1	6	0.857143	0	9	1	2	5	0.714286	8	0	0	4	0	0	8	0	0
td-k51_contig_25067	743	C	T	0	1	1	0	3	1	1	4	0.8	3	0	0	6	0	0	9	0	0	334	UCW_Tt-k25_contig_1713-ORF2	nonsyn	CGT->TGT	unknown
td-k51_contig_29239;td-k21_contig_34021	338	C	T	0	1	1	0	3	1	0	10	1	5	0	0	3	0	0	7	0	0	253	UCW_Tt-k51_contig_29239-tt-k21_contig_34021	nonsyn	CTC->TTC	predicted protein
td-k51_contig_3519	178	G	A	0	2	1	0	4	1	1	6	0.857143	4	0	0	6	0	0	1	0	0
td-k51_contig_35466	2099	C	A	0	1	1	0	4	1	1	11	0.916667	11	1	0.0833333	8	1	0.111111	13	4	0.235294
td-k51_contig_40253	79	T	C	1	9	0.9	2	17	0.894737	2	19	0.904762	3	0	0	5	0	0	3	0	0
td-k51_contig_4362;td-k61_contig_4610	58	A	G	0	2	1	3	12	0.8	0	4	1	3	0	0	7	0	0	3	0	0
td-k51_contig_44000	148	A	T	0	5	1	3	15	0.833333	1	11	0.916667	22	0	0	10	0	0	17	0	0
td-k51_contig_44000	223	T	C	3	8	0.727273	8	19	0.703704	0	29	1	19	0	0	10	0	0	18	0	0
td-k51_contig_44000	227	C	T	3	8	0.727273	8	19	0.703704	1	29	0.966667	20	0	0	10	0	0	20	1	0.047619
td-k51_contig_44000	235	C	T	3	15	0.833333	8	27	0.771429	0	32	1	19	0	0	10	0	0	19	0	0
td-k51_contig_44000	328	A	G	6	16	0.727273	11	28	0.717949	1	19	0.95	22	1	0.0434783	23	1	0.0416667	16	0	0
td-k51_contig_50435	1184	G	A	0	19	1	0	32	1	0	22	1	29	0	0	17	0	0	23	0	0	1025	UCW_Tt-k51_contig_50435	nonsyn	GGT->GAT	predicted protein
td-k51_contig_62307	725	C	T	1	7	0.875	2	25	0.925926	1	18	0.947368	9	0	0	6	0	0	5	0	0	490	UCW_Tt-k51_contig_62307	nonsyn	GTG->ATG	predicted protein
td-k51_contig_70459	681	C	A	41	4	0.0888889	47	17	0.265625	45	10	0.181818	0	39	1	0	24	1	0	23	1
td-k51_contig_70459	738	G	A	48	7	0.127273	54	19	0.260274	49	14	0.222222	0	46	1	0	31	1	0	23	1
td-k51_contig_83062	1046	A	G	22	4	0.153846	1	0	0	13	3	0.1875	0	3	1	0	7	1	0	4	1
td-k51_contig_83062	992	G	A	13	3	0.1875	1	0	0	20	0	0	0	2	1	0	7	1	0	3	1
td-k51_contig_83062	993	A	G	13	3	0.1875	1	0	0	20	0	0	0	2	1	0	7	1	0	3	1
td-k51_contig_84804	113	A	T	18	3	0.142857	56	9	0.138462	21	5	0.192308	0	9	1	4	15	0.789474	0	5	1
td-k51_contig_84804	115	C	T	19	3	0.136364	56	9	0.138462	21	5	0.192308	0	9	1	4	15	0.789474	0	5	1
td-k51_contig_84804	162	C	T	24	0	0	69	2	0.028169	34	2	0.0555556	0	5	1	0	6	1	0	5	1
td-k51_contig_84804	82	C	G	14	3	0.176471	34	10	0.227273	17	5	0.227273	0	9	1	0	20	1	0	6	1
td-k51_contig_84820	281	G	A	83	8	0.0879121	192	13	0.0634146	206	13	0.0593607	0	17	1	0	8	1	0	15	1
td-k51_contig_84820	284	G	A	87	8	0.0842105	194	13	0.0628019	214	13	0.0572687	0	17	1	0	8	1	0	15	1
td-k51_contig_84820	286	A	C	87	8	0.0842105	195	13	0.0625	214	13	0.0572687	0	17	1	0	8	1	0	15	1
td-k51_contig_86134	339	G	T	11	3	0.214286	25	10	0.285714	33	5	0.131579	2	9	0.818182	1	3	0.75	0	1	1
td-k51_contig_87479;td-k41_contig_80659;td-k63_contig_82342	1965	T	G	2	9	0.818182	1	29	0.966667	7	18	0.72	6	0	0	9	0	0	2	0	0	1698	UCW_Tt-k51_contig_87479-tt-k41_contig_80659-tt-k63_contig_82342	syn	GTT->GTG	starch branching enzyme IIb
td-k51_contig_87479;td-k41_contig_80659;td-k63_contig_82342	1968	C	T	1	9	0.9	2	28	0.933333	7	18	0.72	6	0	0	9	0	0	2	0	0	1701	UCW_Tt-k51_contig_87479-tt-k41_contig_80659-tt-k63_contig_82342	syn	GCC->GCT	starch branching enzyme IIb
td-k51_contig_87479;td-k41_contig_80659;td-k63_contig_82342	1983	A	C	1	9	0.9	3	29	0.90625	7	18	0.72	6	0	0	9	0	0	2	0	0	1716	UCW_Tt-k51_contig_87479-tt-k41_contig_80659-tt-k63_contig_82342	nonsyn	GAA->GAC	starch branching enzyme IIb
td-k51_contig_87479;td-k41_contig_80659;td-k63_contig_82342	1998	C	T	1	7	0.875	3	25	0.892857	4	19	0.826087	5	1	0.166667	9	0	0	2	0	0	1731	UCW_Tt-k51_contig_87479-tt-k41_contig_80659-tt-k63_contig_82342	syn	AAC->AAT	starch branching enzyme IIb
td-k51_contig_87479;td-k41_contig_80659;td-k63_contig_82342	2005	G	A	1	7	0.875	4	28	0.875	6	17	0.73913	6	0	0	9	0	0	2	0	0	1738	UCW_Tt-k51_contig_87479-tt-k41_contig_80659-tt-k63_contig_82342	nonsyn	GCT->ACT	starch branching enzyme IIb
td-k51_contig_87479;td-k41_contig_80659;td-k63_contig_82342	2011	G	A	1	10	0.909091	4	28	0.875	6	18	0.75	6	0	0	9	0	0	2	0	0	1744	UCW_Tt-k51_contig_87479-tt-k41_contig_80659-tt-k63_contig_82342	nonsyn	GAG->AAG	starch branching enzyme IIb
td-k51_contig_9983	176	C	T	3	7	0.7	3	22	0.88	2	29	0.935484	26	0	0	22	0	0	18	0	0
td-k55_contig_10539	3294	T	C	0	1	1	0	5	1	1	5	0.833333	2	0	0	3	0	0	8	0	0
td-k55_contig_11609	109	G	T	2	6	0.75	2	7	0.777778	2	7	0.777778	7	0	0	3	0	0	9	0	0
td-k55_contig_11709	901	G	A	4	11	0.733333	5	23	0.821429	0	10	1	15	0	0	15	0	0	7	0	0	874	UCW_Tt-k21_contig_14710	nonsyn	GCC->ACC	predicted protein
td-k55_contig_13524	1314	G	A	0	6	1	1	4	0.8	0	10	1	7	0	0	8	0	0	6	0	0
td-k55_contig_13524	751	C	T	1	5	0.833333	0	4	1	5	12	0.705882	6	0	0	11	0	0	3	0	0	750	UCW_Tt-k55_contig_13524	syn	AGC->AGT	predicted protein
td-k55_contig_14180	175	C	T	9	29	0.763158	12	94	0.886792	12	57	0.826087	9	0	0	10	1	0.0909091	13	0	0
td-k55_contig_14180	176	A	C	8	30	0.789474	12	94	0.886792	12	57	0.826087	9	0	0	10	1	0.0909091	13	0	0
td-k55_contig_14180	183	C	T	7	30	0.810811	12	94	0.886792	8	57	0.876923	6	1	0.142857	8	0	0	10	0	0
td-k55_contig_14180	205	C	T	1	10	0.909091	3	30	0.909091	1	16	0.941176	4	0	0	4	1	0.2	3	0	0
td-k55_contig_14180	216	C	T	1	10	0.909091	10	30	0.75	2	16	0.888889	4	0	0	5	0	0	2	0	0
td-k55_contig_14180	229	G	T	1	10	0.909091	10	25	0.714286	2	15	0.882353	3	0	0	5	0	0	1	0	0
td-k55_contig_14180	240	A	C	1	9	0.9	10	24	0.705882	2	14	0.875	3	1	0.25	5	0	0	1	0	0
td-k55_contig_15542	315	G	A	0	1	1	7	34	0.829268	4	25	0.862069	4	1	0.2	4	0	0	5	2	0.285714	462	UCW_Tt-k55_contig_15542	syn	ATC->ATT	Os01g0834500
td-k55_contig_15542	345	G	A	0	1	1	6	33	0.846154	5	23	0.821429	5	1	0.166667	6	0	0	4	1	0.2	432	UCW_Tt-k55_contig_15542	syn	TTC->TTT	Os01g0834500
td-k55_contig_26016	1035	C	T	0	2	1	0	1	1	0	9	1	2	0	0	7	0	0	1	0	0	911	UCW_Tt-k55_contig_26016	nonsyn	GCG->GTG	predicted protein
td-k55_contig_26016	1042	T	G	0	2	1	0	1	1	0	7	1	2	0	0	7	0	0	1	0	0	918	UCW_Tt-k55_contig_26016	syn	CCT->CCG	predicted protein
td-k55_contig_26867	442	C	T	8	22	0.733333	19	61	0.7625	18	70	0.795455	52	0	0	40	0	0	34	0	0	133	UCW_Tt-k55_contig_26867	syn	CTG->TTG	Os05g0511000
td-k55_contig_33766	1257	C	T	14	3	0.176471	40	0	0	5	0	0	0	6	1	0	8	1	0	4	1
td-k55_contig_33766	1280	T	C	10	3	0.230769	35	0	0	4	0	0	0	3	1	0	5	1	0	4	1
td-k55_contig_33766	1290	G	C	10	3	0.230769	35	0	0	4	0	0	0	3	1	0	5	1	0	4	1
td-k55_contig_3481;td-k21_contig_4711	3649	T	C	1	0	0	2	0	0	8	2	0.2	0	1	1	0	5	1	0	2	1
td-k55_contig_3856	1341	C	A	487	18	0.0356436	1335	124	0.0849897	907	64	0.0659114	1	22	0.956522	1	27	0.964286	0	28	1
td-k55_contig_3856	1345	T	A	482	17	0.0340681	1316	126	0.0873786	900	65	0.0673575	1	22	0.956522	2	26	0.928571	0	28	1
td-k55_contig_3856	1349	C	G	487	17	0.0337302	1331	123	0.0845942	905	64	0.0660475	1	22	0.956522	2	26	0.928571	0	28	1
td-k55_contig_3856	1382	G	C	501	25	0.0475285	1357	154	0.101919	921	79	0.079	2	27	0.931034	10	30	0.75	0	33	1
td-k55_contig_3856	1386	A	G	494	26	0.05	1341	157	0.104806	911	83	0.083501	0	27	1	0	38	1	1	31	0.96875
td-k55_contig_41095	255	A	G	0	6	1	2	6	0.75	1	8	0.888889	8	0	0	11	0	0	13	0	0
td-k55_contig_48776	616	C	T	1	35	0.972222	4	63	0.940299	6	45	0.882353	5	0	0	2	0	0	4	0	0
td-k55_contig_49640	1080	C	T	0	7	1	0	3	1	0	11	1	8	0	0	5	0	0	2	0	0
td-k55_contig_51731	3361	G	A	2	6	0.75	2	8	0.8	1	6	0.857143	9	0	0	14	0	0	3	0	0
td-k55_contig_5793;td-k45_contig_6477	1261	A	C	1	3	0.75	1	4	0.8	0	1	1	3	1	0.25	5	0	0	1	0	0	907	UCW_Tt-k55_contig_5793-tt-k45_contig_6477	nonsyn	ATC->CTC	predicted protein
td-k55_contig_61825	311	C	T	0	3	1	0	12	1	1	8	0.888889	2	0	0	7	0	0	3	0	0
td-k55_contig_61974	338	C	T	1	11	0.916667	0	21	1	3	22	0.88	5	0	0	15	0	0	7	0	0
td-k61_contig_11498	573	C	T	20	79	0.79798	59	214	0.783883	63	162	0.72	242	0	0	211	0	0	169	0	0	572	UCW_Tt-k61_contig_11498	nonsyn	ACT->ATT	predicted protein
td-k61_contig_1518	6331	A	G	2	7	0.777778	8	21	0.724138	2	23	0.92	24	0	0	14	0	0	6	0	0
td-k61_contig_16119	921	C	T	3	0	0	19	5	0.208333	8	3	0.272727	3	10	0.769231	5	15	0.75	2	5	0.714286	756	UCW_Tt-k61_contig_16119	syn	AGC->AGT	PREDICTED: putative disease resistance protein RGA3-like
td-k61_contig_1760	369	A	G	0	11	1	3	9	0.75	0	6	1	4	0	0	3	0	0	9	0	0
td-k61_contig_18164	747	G	C	1	16	0.941176	3	20	0.869565	1	25	0.961538	16	0	0	19	0	0	18	0	0
td-k61_contig_20979	230	G	A	0	1	1	2	17	0.894737	0	2	1	2	0	0	3	0	0	6	0	0
td-k61_contig_22162	619	C	T	0	2	1	1	10	0.909091	3	7	0.7	3	0	0	6	0	0	2	0	0
td-k61_contig_23906;td-k51_contig_18876;td-k45_contig_18604	1795	C	T	6	17	0.73913	2	8	0.8	0	9	1	8	0	0	9	0	0	10	0	0	1893	UCW_Tt-k61_contig_23906-tt-k51_contig_18876-tt-k45_contig_18604	syn	AAG->AAA	predicted protein
td-k61_contig_26754	3367	T	C	0	2	1	0	6	1	1	4	0.8	4	0	0	3	0	0	7	0	0
td-k61_contig_2926	1022	T	C	0	3	1	0	10	1	0	9	1	1	0	0	3	1	0.25	6	0	0	732	UCW_Tt-k61_contig_2926-ORF2	syn	GCT->GCC	predicted protein
td-k61_contig_2926	1023	C	A	0	3	1	1	9	0.9	0	9	1	1	0	0	3	1	0.25	6	0	0	733	UCW_Tt-k61_contig_2926-ORF2	syn	CGA->AGA	predicted protein
td-k61_contig_2926	1031	C	A	0	3	1	1	9	0.9	0	9	1	1	0	0	3	1	0.25	5	0	0	741	UCW_Tt-k61_contig_2926-ORF2	syn	TCC->TCA	predicted protein
td-k61_contig_2926	1037	G	A	0	3	1	0	9	1	0	9	1	1	0	0	3	1	0.25	5	0	0	747	UCW_Tt-k61_contig_2926-ORF2	syn	GAG->GAA	predicted protein
td-k61_contig_2926	1038	A	C	0	3	1	0	9	1	0	9	1	1	0	0	3	1	0.25	5	0	0	748	UCW_Tt-k61_contig_2926-ORF2	nonsyn	AAT->CAT	predicted protein
td-k61_contig_29693	61	A	G	2	6	0.75	0	5	1	0	7	1	10	0	0	3	0	0	5	1	0.166667
td-k61_contig_31578	981	T	C	1	4	0.8	2	6	0.75	1	6	0.857143	11	0	0	3	0	0	7	0	0
td-k61_contig_33552	121	G	A	2	5	0.714286	2	8	0.8	0	2	1	5	0	0	4	0	0	2	0	0
td-k61_contig_37144	300	C	T	1	6	0.857143	0	5	1	0	3	1	4	0	0	6	0	0	5	0	0
td-k61_contig_37570	2631	C	T	4	0	0	3	0	0	5	2	0.285714	1	4	0.8	2	5	0.714286	1	5	0.833333	2331	UCW_Tt-k61_contig_37570	syn	GAC->GAT	predicted protein
td-k61_contig_40761	630	C	A	0	2	1	0	4	1	0	6	1	3	0	0	2	0	0	6	0	0
td-k61_contig_41301;td-k31_contig_38794	2174	G	T	0	2	1	0	7	1	0	3	1	9	0	0	8	0	0	7	0	0
td-k61_contig_41301;td-k31_contig_38794	2190	T	C	0	2	1	0	5	1	0	3	1	10	0	0	8	0	0	8	0	0
td-k61_contig_41301;td-k31_contig_38794	2399	T	C	12	0	0	39	7	0.152174	35	0	0	0	6	1	0	26	1	0	12	1
td-k61_contig_47346;td-k55_contig_37533;td-k21_contig_46135	49	T	C	0	2	1	1	4	0.8	0	1	1	3	0	0	4	0	0	7	2	0.222222
td-k61_contig_47346;td-k55_contig_37533;td-k21_contig_46135	56	A	C	0	2	1	1	4	0.8	0	1	1	3	0	0	4	0	0	7	2	0.222222
td-k61_contig_54020	180	C	T	0	8	1	2	18	0.9	1	14	0.933333	12	0	0	17	0	0	13	0	0	178	UCW_Tt-k61_contig_54020	nonsyn	CAT->TAT	PREDICTED: LOW QUALITY PROTEIN: putative tRNA pseudouridine synthase Pus10-like
td-k61_contig_5637;td-k45_contig_5135	691	A	G	3	7	0.7	4	10	0.714286	4	11	0.733333	17	4	0.190476	23	5	0.178571	10	3	0.230769	1209	UCW_Tt-k61_contig_5637-tt-k45_contig_5135	syn	GTT->GTC	predicted protein
td-k61_contig_59635	420	G	A	0	1	1	0	4	1	1	8	0.888889	16	0	0	3	0	0	7	0	0	231	UCW_Tt-k61_contig_59635	syn	ATC->ATT	unnamed protein product
td-k61_contig_61761	242	C	T	0	5	1	0	12	1	2	8	0.8	9	0	0	13	0	0	8	0	0
td-k61_contig_61761	267	T	C	0	3	1	0	11	1	3	7	0.7	11	0	0	11	0	0	8	0	0
td-k61_contig_61761	337	C	G	1	4	0.8	0	4	1	2	8	0.8	9	0	0	9	0	0	8	0	0
td-k61_contig_61761	377	G	A	1	14	0.933333	0	10	1	2	9	0.818182	12	0	0	17	0	0	14	0	0
td-k61_contig_61761	391	G	C	1	14	0.933333	0	10	1	2	11	0.846154	13	0	0	20	0	0	15	0	0
td-k61_contig_7083	779	T	A	4	57	0.934426	12	102	0.894737	6	64	0.914286	4	0	0	6	0	0	7	0	0	778	UCW_Tt-k61_contig_7083	nonsyn	TCG->ACG	tubulin, beta chain
td-k61_contig_7083	780	C	G	4	57	0.934426	13	102	0.886957	5	64	0.927536	4	0	0	7	0	0	7	0	0	779	UCW_Tt-k61_contig_7083	nonsyn	TCG->TGG	tubulin, beta chain
td-k61_contig_7083	785	T	G	4	58	0.935484	12	103	0.895652	7	65	0.902778	4	0	0	7	0	0	7	0	0	784	UCW_Tt-k61_contig_7083	nonsyn	TCC->GCC	tubulin, beta chain
td-k61_contig_7083	797	A	C	4	60	0.9375	12	109	0.900826	6	67	0.917808	4	0	0	7	0	0	8	0	0	796	UCW_Tt-k61_contig_7083	nonsyn	ATG->CTG	tubulin, beta chain
td-k61_contig_7083	803	C	A	4	58	0.935484	12	108	0.9	6	67	0.917808	4	0	0	7	0	0	8	0	0	802	UCW_Tt-k61_contig_7083	syn	CGG->AGG	tubulin, beta chain
td-k61_contig_7083	804	G	A	4	60	0.9375	13	107	0.891667	6	67	0.917808	4	0	0	7	0	0	8	0	0	803	UCW_Tt-k61_contig_7083	nonsyn	CGG->CAG	tubulin, beta chain
td-k61_contig_7083	809	G	A	4	60	0.9375	12	108	0.9	7	66	0.90411	5	0	0	6	0	0	6	0	0	808	UCW_Tt-k61_contig_7083	nonsyn	GTG->ATG	tubulin, beta chain
td-k61_contig_7083	811	G	C	4	60	0.9375	11	110	0.909091	6	67	0.917808	5	0	0	6	0	0	6	0	0	810	UCW_Tt-k61_contig_7083	syn	GTG->GTC	tubulin, beta chain
td-k61_contig_7083	812	A	T	4	60	0.9375	12	108	0.9	6	66	0.916667	5	0	0	6	0	0	6	0	0	811	UCW_Tt-k61_contig_7083	nonsyn	AGC->TGC	tubulin, beta chain
td-k61_contig_7083	813	G	C	4	60	0.9375	12	109	0.900826	6	67	0.917808	5	0	0	6	0	0	6	0	0	812	UCW_Tt-k61_contig_7083	nonsyn	AGC->ACC	tubulin, beta chain
td-k61_contig_8107	377	C	G	0	21	1	13	45	0.775862	10	24	0.705882	3	0	0	9	0	0	3	0	0
td-k61_contig_82186	85	C	T	2	0	0	3	1	0.25	9	0	0	0	8	1	0	7	1	0	11	1
td-k63_contig_10884	612	C	T	9	22	0.709677	16	38	0.703704	8	50	0.862069	53	0	0	59	0	0	37	0	0	370	UCW_Tt-k63_contig_10884	nonsyn	GAG->AAG	putative high-affinity potassium transporter
td-k63_contig_11236	1600	C	T	3	25	0.892857	15	37	0.711538	6	22	0.785714	40	0	0	29	0	0	33	0	0
td-k63_contig_1508	745	T	G	4	12	0.75	0	21	1	3	9	0.75	12	0	0	12	0	0	7	0	0
td-k63_contig_1508	746	T	A	4	12	0.75	0	21	1	3	9	0.75	12	0	0	12	0	0	7	0	0
td-k63_contig_17893	154	C	T	0	2	1	0	4	1	1	8	0.888889	7	0	0	10	0	0	5	0	0
td-k63_contig_17893	170	G	A	0	2	1	0	4	1	1	10	0.909091	8	0	0	12	0	0	5	0	0
td-k63_contig_1809	2183	T	C	1	4	0.8	0	3	1	3	11	0.785714	8	0	0	4	0	0	10	0	0
td-k63_contig_1809	2274	G	A	1	9	0.9	0	6	1	0	14	1	7	0	0	6	0	0	14	0	0
td-k63_contig_1809	819	G	A	0	1	1	1	14	0.933333	1	12	0.923077	7	0	0	5	0	0	6	0	0
td-k63_contig_18699;td-k21_contig_317	1344	G	C	1	4	0.8	4	13	0.764706	0	3	1	2	0	0	4	0	0	4	1	0.2	870	UCW_Tt-k63_contig_18699-tt-k21_contig_317	syn	CGC->CGG	PREDICTED: probable inactive receptor kinase At2g26730-like
td-k63_contig_19895;td-k45_contig_27881;td-k55_contig_38640	1654	G	C	2	10	0.833333	0	20	1	0	12	1	15	0	0	16	0	0	8	0	0
td-k63_contig_19895;td-k45_contig_27881;td-k55_contig_38640	1679	G	C	1	9	0.9	0	16	1	0	8	1	11	0	0	15	0	0	6	0	0
td-k63_contig_21956	1546	C	A	2	5	0.714286	3	16	0.842105	1	28	0.965517	10	0	0	19	0	0	11	0	0	966	UCW_Tt-k63_contig_21956	nonsyn	GAG->GAT	predicted protein
td-k63_contig_21956	1912	G	C	2	5	0.714286	0	16	1	0	28	1	26	0	0	27	0	0	9	0	0	600	UCW_Tt-k63_contig_21956	syn	ACC->ACG	predicted protein
td-k63_contig_25985	340	C	T	1	5	0.833333	0	25	1	2	11	0.846154	5	0	0	21	0	0	9	0	0
td-k63_contig_29286	546	G	A	0	6	1	2	11	0.846154	2	6	0.75	18	0	0	19	0	0	15	0	0
td-k63_contig_31537;td-k61_contig_33040	235	C	T	1	3	0.75	0	16	1	2	11	0.846154	9	0	0	11	0	0	10	0	0
td-k63_contig_31537;td-k61_contig_33040	260	A	G	1	3	0.75	0	24	1	2	16	0.888889	9	0	0	11	0	0	10	0	0
td-k63_contig_32383	175	C	A	0	1	1	0	6	1	0	4	1	5	0	0	4	0	0	2	0	0
td-k63_contig_32383	202	T	C	0	1	1	0	7	1	0	5	1	8	0	0	5	0	0	3	0	0
td-k63_contig_34255;td-k31_contig_15748	1201	C	A	2	8	0.8	2	8	0.8	0	8	1	11	1	0.0833333	7	0	0	13	0	0
td-k63_contig_36096	321	T	C	21	3	0.125	35	4	0.102564	36	9	0.2	0	11	1	0	6	1	0	2	1
td-k63_contig_4181;td-k51_contig_2001	513	G	A	2	5	0.714286	1	4	0.8	0	2	1	5	0	0	9	0	0	4	0	0	199	UCW_Tt-k63_contig_4181-tt-k51_contig_2001	nonsyn	GAC->AAC	predicted protein
td-k63_contig_41874	250	G	A	3	0	0	13	3	0.1875	21	2	0.0869565	5	12	0.705882	5	13	0.722222	3	9	0.75	948	UCW_Tt-k63_contig_41874	syn	AGC->AGT	hypothetical protein
td-k63_contig_4691	597	A	G	1	9	0.9	4	13	0.764706	3	13	0.8125	8	0	0	13	0	0	20	0	0	1034	UCW_Tt-k63_contig_4691	nonsyn	TTC->TCC	PREDICTED: uncharacterized protein LOC100824297
td-k63_contig_55128	372	C	T	0	5	1	4	18	0.818182	0	3	1	7	0	0	18	0	0	10	0	0
td-k63_contig_5645	1015	C	A	10	65	0.866667	56	151	0.729469	35	265	0.883333	375	155	0.292453	432	153	0.261538	322	106	0.247664	768	UCW_Tt-k63_contig_5645	syn	GTG->GTT	3-ketoacyl-CoA thiolase-like protein
td-k63_contig_5645	1144	G	A	23	70	0.752688	37	97	0.723881	31	159	0.836842	366	107	0.226216	340	93	0.214781	270	80	0.228571	639	UCW_Tt-k63_contig_5645	syn	GCC->GCT	3-ketoacyl-CoA thiolase-like protein
td-k63_contig_5645	696	G	A	0	21	1	0	37	1	0	54	1	572	0	0	477	0	0	419	0	0	1087	UCW_Tt-k63_contig_5645	nonsyn	CAA->TAA	3-ketoacyl-CoA thiolase-like protein
td-k63_contig_63366	120	C	T	0	1	1	3	12	0.8	0	6	1	4	0	0	10	0	0	12	1	0.0769231	120	UCW_Tt-k63_contig_63366	syn	AAC->AAT	predicted protein
td-k63_contig_63366	544	C	T	3	1	0.25	3	0	0	7	0	0	0	12	1	0	1	1	0	1	1
td-k63_contig_6771;td-k25_contig_2457	857	C	G	0	2	1	8	28	0.777778	0	15	1	6	1	0.142857	8	2	0.2	7	0	0	594	UCW_Tt-k63_contig_6771-tt-k25_contig_2457	syn	CCC->CCG	plasma membrane intrinsic protein
td-k63_contig_6771;td-k25_contig_2457	890	C	G	0	3	1	8	28	0.777778	1	15	0.9375	4	1	0.2	6	2	0.25	6	1	0.142857	627	UCW_Tt-k63_contig_6771-tt-k25_contig_2457	syn	GTC->GTG	plasma membrane intrinsic protein
td-k63_contig_68897	481	A	T	0	1	1	0	1	1	1	5	0.833333	3	1	0.25	8	2	0.2	6	0	0
td-k63_contig_68971	550	G	A	1	13	0.928571	2	5	0.714286	2	6	0.75	2	0	0	7	1	0.125	5	0	0
td-k63_contig_7807	3193	G	A	21	5	0.192308	36	0	0	14	5	0.263158	4	10	0.714286	2	12	0.857143	2	12	0.857143
td-k63_contig_7807	74	A	T	5	12	0.705882	0	54	1	6	22	0.785714	11	0	0	8	0	0	9	0	0
td-k63_contig_8013	1085	G	C	7	18	0.72	6	56	0.903226	7	30	0.810811	36	0	0	26	0	0	44	0	0	1085	UCW_Tt-k63_contig_8013	nonsyn	GGA->GCA	PREDICTED: uncharacterized protein LOC100827174
tgw1:	three samples		S1, S2, S3
WT:	three samples		S4, S5, S6
Screening criteria:		tgw1			WT
		Ref	C or G		SNP percent = 0
		Alt	T or A		SNP coverage = 0
		SNP percent = 1
		SNP coverage ≥ 5

## Sheet: Fig 2b, e-h
	Fig. 2b
		KAT-2A			KAT-2B				KAT-2A (TPM)		KAT-2B (TPM)
		S1	S2	S3	S1	S2	S3		AVG	SEM	AVG	SEM
	Grain-Ripening stage	4.94499	4.67006	4.7898	6.07626	6.34474	6.37187		4.80162	0.0795865	6.26429	0.0943396
	Grain-Hard dough	6.07535	4.49617	4.47937	6.97023	5.39443	5.29234		5.01696	0.529218	5.88567	0.543082
	Grain-Soft dough	4.75097	4.57772	4.51036	5.04427	4.7278	4.92009		4.61302	0.0716637	4.89739	0.0920584
	Grain	5.16413	4.81673	4.84707	5.67205	5.10698	5.25339		4.94264	0.111091	5.34414	0.169314
	Awns	5.90277	5.67308	5.40681	6.51309	6.43723	6.10835		5.66088	0.143302	6.35289	0.124216
	Internode #2	6.14612	6.15532		6.65068	6.50993			6.15072	0.00375262	6.58031	0.0574583
	Fifth leaf blade	6.22338	5.92093	6.71777	6.67978	6.27261	7.08665		6.28736	0.232242	6.67968	0.234991
	Shoot axis	6.43723	6.20677	6.35449	6.736	6.48733	6.2899		6.33283	0.0674021	6.50441	0.129061
	Flag leaf blade	5.72741	6.69801	5.72454	6.12017	7.11147	6.2034		6.04999	0.324012	6.47834	0.317473
	Flag leaf sheath	6.06117	6.20139	5.6681	6.52201	6.77501	6.18356		5.97689	0.159614	6.49353	0.171331
	Root apical meristem	6.3261	6.58693	6.49348	5.89971	6.06338	6.14134		6.46884	0.0762951	6.03481	0.0712009
	Roots	6.3903	6.26922	6.65448	5.93174	5.78998	6.12721		6.438	0.113743	5.94965	0.0977592
	Shoot apical meristem	5.829	6.2568	6.1151	5.51397	5.84084	5.73412		6.06697	0.125818	5.69631	0.0962321
	Shoot axis	5.92422	6.27783	6.1125	5.45681	5.89721	5.58492		6.10485	0.102149	5.64631	0.130788
	First leaf blade	6.83672	6.37142	6.4645	6.85756	6.33051	6.51188		6.55755	0.142149	6.56665	0.154591
	First leaf sheath	6.31337	7.10121	7.03006	6.41362	7.05832	6.83851		6.81488	0.251596	6.77015	0.189219
	Roots	5.50776	6.61061	6.35408	5.23525	6.23318	6.14087		6.15749	0.333195	5.86977	0.318376
	Third leaf sheath	5.36435	5.47835	5.82549	5.34235	5.34016	5.73391		5.55606	0.138676	5.47214	0.130887
	Third leaf blade	4.49521	5.36672	3.4168	4.60677	5.30276	3.49791		4.42624	0.563949	4.46915	0.525541
	Axillary roots	6.48583	6.4259	6.54638	6.11979	6.05479	6.22885		6.48604	0.0347774	6.13448	0.0507794
	Root apical meristem	6.13648	6.44895	6.14333	6.17061	6.02704	5.68138		6.24292	0.103034	5.95968	0.145188
	Note, data were extracted from an open database (http://bar.utoronto.ca/efp_wheat/cgi-bin/efpWeb.cgi).
	Fig. 2e Contents of JA in leaves of WT and tgw1.
			WT	tgw1					WT	tgw1
		S1	0.798	0.301	437.305	128.464	2186.53	642.322	4.90438	1.44073
		S2	0.772	0.313	421.149	135.921	2105.74	679.607	4.72318	1.52436
		S3	0.749	0.38	406.856	177.556	2034.28	887.779	4.56289	1.99129
								AVE	4.73015	1.65212
								SEM	0.0986402	0.171292
	Fig.2f Relative expression level of Cell Number Regulator 6 (CNR6) in WT and tgw1 mutant.
		Mean Cq				Expression
		β-Actin	CNR6				CNR6
	WT	24.7506	30.8148			WT	0.784001
		23.6904	29.2009				1.15086
		24.1464	29.7679				1.0656		WT	tgw1
		23.5235	29.2374				0.999541		1	0.0760087	AVG
	tgw1	24.1226	33.3662			tgw1	0.0865398		0.156756	0.0248871	SEM
		24.0757	32.7832				0.125491
		24.3013	33.5676				0.0851953
		24.0125	36.9241				0.0068087
	Fig. 2g The expression level of CNR6 upon 10 μM JA treatments in WT.
		Cq Values				Expression
		β-Actin	CNR6			CNR6
	CK	24.2913	31.2681		CK	0.811629
		24.3094	31.0148			0.979623
		24.165	30.8867			0.96864		CK	10 μM JA
		24.5185	30.8838			1.24011		1	2.03583	AVG
	10 μM JA	24.2947	30.0203		10 μM JA	1.93196		0.0887571	0.184203	SEM
		24.2992	29.7891			2.27505
		24.1386	30.171			1.56196
		24.3541	29.7823			2.37436
	Fig. 2h The expression level of CNR6 upon 200 μM JA inhibitor DIEC treatments in WT.
		Cq Values							Expression
		β-Actin			CNR6				CNR6
		24.7878	24.1309	23.0603	31.0992	30.2472	30.2751		0.647654	0.741389	0.34623
		23.7381	23.5813	23.3882	28.7812	30.3117	30.6586		1.56002	0.484382	0.333151
		24.1645	24.0413	23.9634	29.6265	30.0268	30.977		1.1669	0.811763	0.398057		CK	DIEC 1H	DIEC 3H
		23.5749	23.4228	24.3674	29.2258	29.8281	31.9456		1.02366	0.606807	0.26914		1	0.582296	0.291086	AVG
		24.7133	24.2005	23.6579	30.5304	30.4992	31.5816		0.912232	0.65335	0.211818		0.0959652	0.0638768	0.0223749	SEM
		23.6428	23.7416	23.6011	29.6206	30.6095	31.0976		0.816077	0.440352	0.284809
		24.1282	24.1642	24.0209	29.9093	30.4337	31.6767		0.935338	0.666691	0.255052
		23.4722	23.2305	24.2642	29.2489	30.8943	32.0664		0.938122	0.25363	0.230427
		CK	DIEC 1H	DIEC 3H	CK	DIEC 1H	DIEC 3H		CK	DIEC 1H	DIEC 3H

## Sheet: Fig 3a-k, m
		Fig. 3a KAT-2B expression level by qRT-PCR
		Cq Values							Expression
		β-Actin			KAT-2				KAT-2
		WT	KAT-2B O.E. 3#	KAT-2B O.E. 4#	WT	KAT-2B O.E. 3#	KAT-2B O.E. 4#		WT	KAT-2B O.E. 3#	KAT-2B O.E. 4#
		23.3254	23.3447	23.3619	25.0901	22.3326	23.469		0.697086	4.77962	2.19771
		22.6692	23.4812	23.4544	24.5914	23.5954	23.6019		0.630268	2.18662	2.13668
		23.0738	23.2439	23.2067	24.2076	22.7761	23.2753		1.07983	3.27664	2.2586
		23.0144	22.8514	22.8346	23.586	22.4516	22.1742		1.59281	3.12221	3.74077
								AVG	1	3.34127	2.58344
								SEM	0.221032	0.536519	0.38658
		Fig.3b Western blot analysis of KAT2.
		Fig.3c Relative quantification of JA in WT and transgenic wheat.
			EXP1			EXP2					WT	KAT-2B O.E. 3#	KAT-2B O.E. 4#
			WT	KAT-2B O.E. 3#	KAT-2B O.E. 4#	WT	KAT-2B O.E. 3#	KAT-2B O.E. 4#			1.04407	1.09734	1.07409
		S1	1.078	1.133	1.201	0.293	0.538	0.454			1.05763	1.1632	0.888136
		S2	1.092	1.109	0.917	0.285	0.566	0.655			0.960775	1.27087	1.07244
		S3	0.992			0.665					0.93753	1.33701	1.54724
		S4	0.968			0.562
		S5				0.267
		S6				0.468				AVG	1	1.2171	1.14548
		WT set to 1								SEM	0.0298663	0.0536327	0.140852
		Fig. 3d Expression level of CNR6 in transgenic wheat.												Fig. 3g Comparison of grains from in WT, tgw1 mutant, and KAT-2B transgenic lines.
				Cq Values			Expression
				β-Actin	CNR6		CNR6
			WT	23.4175	31.1511		0.800445
				23.542	30.9424		1.00847
				23.2142	30.4592		1.12321
				24.0383	31.1302		1.2489
				23.3194	30.7152		1.01168
				23.8075	31.0301		1.14076
				23.1631	31.085		0.702576		AVG	SEM
				23.9997	31.4653		0.963956	WT	1	0.063631
			KAT-2B O.E. 3#	23.2406	30.1009		1.46637	KAT-2B O.E. 3#	1.87712	0.301561
				24.026	30.1331		2.47169	KAT-2B O.E. 4#	1.10126	0.0770655
				23.2868	30.3662		1.25979
				24.0377	30.242		2.31065
			KAT-2B O.E. 4#	23.8815	30.7508		1.45727
				24.3324	31.3627		1.30331
				23.7502	31.3388		0.885101
				24.2296	31.7405		0.934064
				23.8007	31.2532		0.972712
				24.3631	31.4179		1.28147
				23.9829	31.2888		1.07675
				24.1993	31.7648		0.899415
		Fig. 3e leaf areas						Fig. 3f chlorophyll content						Fig. 3h Average weight of grains
		WT	KAT-2B O.E. 3#	KAT-2B O.E. 4#				WT	KAT-2B O.E. 3#	KAT-2B O.E. 4#				WT	tgw1	KAT-2B O.E. 3#	KAT-2B O.E. 4#		WT	tgw1	KAT-2B O.E. 3#	KAT-2B O.E. 4#
		20.348	26.4875	24.8225				45.5	54.6	49.4				0.9655	0.8819	1.0801	1.1424		48.275	44.095	54.005	57.12
		28.4366	27.7162	33.0868				46.5	53.4	53.4				1.0031	0.8518	1.0616	1.1261		50.155	42.59	53.08	56.305
		23.8449	30.1976	23.443				46.8	49.3	55.9				0.9627	0.8859	1.0758	1.1095		48.135	44.295	53.79	55.475
		27.2917	30.962	27.868				47.2	48	50.6					0.8128					40.64
		25.4387	28.6176	25.9514				45.1	48.4	52.7				weight of 20 seeds (g)					data/20 (mg)
		19.2759	28.3623	22.082				47.7	48	49.3								AVG	48.855	42.905	53.625	56.3
		26.0571	28.4657	25.2137				45.1	53.7	48.3								SEM	0.651255	0.466014	0.279479	0.474877
		24.6643	25.1841	26.2636				47.7	50.6	50.3
		21	25.5114	22.8733				44.5	49.7	52
		24.0551	24.3902	23.3592			AVG	46.2333	50.6333	51.3222
	AVG	24.0412	27.5895	25.4963			SEM	0.403801	0.868428	0.800309
	SEM	0.95409	0.684497	1.01045
		Fig. 3i Expression of KAT-2
		Cq Values
		β-Actin						KAT-2
		WT	tgw1	37#	39#	69#	75#	WT	tgw1	37#	39#	69#	75#
		23.4767	23.2876	22.9377	22.7229	22.6732	22.7864	25.1797	27.4346	22.7543	23.2147	23.4589	24.354
		22.7082	23.1097	22.8896	22.725	22.5851	22.9076	24.4333	27.7011	22.7747	23.2428	23.5301	24.2441
		23.1424	23.1079					24.2049	26.5885
		23.0129	22.9208					23.5488	27.5156
		23.1741	23.0572					25.0005	27.4748
		22.6303	23.1032					24.7495	27.729
		23.0053	23.0508					24.2103	26.6757
		23.0158	23.1751					23.6233	27.7185
		Expression
		WT	tgw1	37#	39#	69#	75#
		0.726899	0.133586	2.68743	1.68303	1.3728	0.798409
		0.715826	0.0981734	2.56275	1.65282	1.22932	0.937065
		1.13308	0.212007
		1.63238	0.0979421
		0.667273	0.110739
		0.544709	0.095853
		1.02658	0.191828
		1.55325	0.10149
		1	0.130202	2.62509	1.66793	1.30106	0.867737	AVG
	Fig. 3k Comparison chlorophyll contents in KAT-2B/tgw1 and tgw1 mutant lines.
											AVG	SEM
	tgw1	41.9	44.8	44.3	43.6	44.8	46.6	43.8	45.9	44.8	44.5	0.452462
	KAT-2B O.E./tgw1	47.2	46.9	46	45.9	45.8	45.7	45.5	45.2	44.9	45.9	0.247207
		Fig. 3m								Fig. 3j anti-KAT2
		grain weight (g)
		WT	tgw1	37#	75#	39#	69#
		0.0393	0.013	0.0502	0.0316	0.0336	0.0285
		0.034	0.0262	0.0447	0.029	0.0438	0.0367
		0.0327	0.0157	0.0585	0.0422	0.0378	0.0331
		0.0272	0.0242	0.0553	0.0362	0.0357	0.0379
		0.0473	0.0207	0.0501	0.0465	0.0352	0.0283
		0.0342	0.0207	0.0747	0.0459	0.0301	0.0338
		0.0275	0.0266	0.0548	0.0419	0.0482	0.0333
		0.0305	0.0189	0.0568	0.0394	0.052	0.0257
		0.0321	0.0201	0.0648	0.0509	0.0502	0.0351
		0.0351	0.0189	0.0644	0.0393	0.0479	0.0284
		0.0227	0.0109	0.051	0.035	0.0438	0.0207
		0.0323	0.0156	0.0644	0.0359	0.0425	0.0318
	AVG (g)	0.0329083	0.0192917	0.057475	0.0394833	0.0417333	0.0311083
	SEM (g)	0.00180183	0.0014214	0.00241852	0.00184591	0.00206359	0.00142868
	AVG (mg)	32.9083	19.2917	57.475	39.4833	41.7333	31.1083
	SEM (mg)	1.80183	1.4214	2.41852	1.84591	2.06359	1.42868

## Sheet: Fig 4a-c
		Fig. 4a RT-PCR analysis of KAT-2B in six tissues of WT.												Fig.4b Enzyme activity
															Gst-His	KAT-2B-His			Gst-His	KAT-2B-His
															0.010325	0.125967	7.0508	50.6014	0.70508	5.06014
															0.020325	0.131967	10.8168	52.861	1.08168	5.2861
															0.018425	0.105667	10.1013	42.9565	1.01013	4.29565
															0.007225	0.110167	5.88333	44.6512	0.588333	4.46512
																			0.846305	4.77675	AVG
																			0.118579	0.235996	SEM
		NC: negative control
	Fig.4c Subcellular localization of GFP-KAT-2B fusion protein in protoplast

## Sheet: Fig 5a
Differential expression genes between WT and the tgw1 backcrossed mutant.
#Gene	Locus	Length	Function	read S1-S2-S3	RPKM S1-S2-S3	read S4-S5-S6	RPKM S4-S5-S6	log2(Fold change)	p value	q value(BH adjust)	Result
td-k21_contig_10094	TraesCS3A02G508600.1	1264	predicted protein	800	5.69536	233	2.30829	1.30296	1.03654e-40	5.15989e-39	up
td-k21_contig_14367	TraesCS3A02G046100.1	633	predicted protein	159	2.26033	295	5.8358	-1.3684	2.85829e-23	7.82512e-22	down
td-k21_contig_15312		743	no hits	1773	21.4733	13	0.219097	6.61483	0	0	up
td-k21_contig_1711	TraesCS6B02G056800.2	598	CATA2_HORVU RecName: Full=Catalase isozyme 2 gb	3095	46.5734	5046	105.664	-1.18191	2.60111e-294	9.94843e-292	down
td-k21_contig_184	TraesCS4B02G037700.2	1817	lipoxygenase 4	1488	7.3693	2304	15.8785	-1.10748	2.77269e-122	4.39474e-120	down
td-k21_contig_21775	TraesCS4B02G171600.1	1165	PREDICTED: 60S ribosomal protein L10-like	28494	220.093	7602	81.7117	1.4295	0	0	up
td-k21_contig_21810	TraesCS1B02G217600.1	1568	predicted protein	255	1.46343	1204	9.6153	-2.71598	1.87634e-218	5.18119e-216	down
td-k21_contig_23527		1046	no hits	651	5.60051	69	0.826037	2.76128	1.42326e-87	1.63509e-85	up
td-k21_contig_2514		1144	no hits	390	3.06773	1044	11.4276	-1.89729	1.17275e-123	1.87328e-121	down
td-k21_contig_26336;td-k61_contig_26322	TraesCS4B02G299600.1	1002		626	5.62192	1177	14.7093	-1.38759	1.60477e-89	1.88045e-87	down
td-k21_contig_30126	TraesCS6B02G063400.1	469	predicted protein	593	11.3778	1033	27.581	-1.27745	1.30958e-69	1.18241e-67	down
td-k21_contig_34941	TraesCS1A02G165700.1	711	no hits	4790	60.6239	1318	23.2128	1.38497	3.26027e-257	1.07358e-254	up
td-k21_contig_40299	TraesCS7A02G329100.1	914	no hits	554	5.45434	15	0.205507	4.73014	5.03311e-110	7.04378e-108	up
td-k21_contig_40355	TraesCS2B02G121800.1	1366	predicted protein	307	2.02239	563	5.16107	-1.35161	4.03087e-42	2.07969e-40	down
td-k21_contig_4386	TraesCS1A02G211200.1	974	predicted protein	111	1.02552	407	5.2326	-2.35118	3.47846e-64	2.84267e-62	down
td-k21_contig_47031	TraesCS1A02G306600.1	1428	light harvesting chlorophyll a/b-binding protein Lhcb1	3622	22.8244	789	6.9188	1.72198	1.96509e-267	6.68538e-265	up
td-k21_contig_4726	TraesCS1A02G233400.1	1330	PREDICTED: DNA-directed RNA polymerases I and III subunit rpac1-like	426	2.88228	621	5.84685	-1.02045	3.30965e-30	1.19251e-28	down
td-k21_contig_47300	TraesCS2B02G390700.1	3299	AF109395_1 granule-bound starch synthase GBSSII	2266	6.18096	813	3.08596	1.00211	3.66817e-74	3.56554e-72	up
td-k21_contig_48398	TraesCS5B02G006500.1	1030	predicted protein	13615	118.948	22245	270.444	-1.18499	0	0	down
td-k21_contig_4936	TraesCS1B02G179500.1	1660	predicted protein	323	1.75095	748	5.64255	-1.68821	3.60528e-76	3.61276e-74	down
td-k21_contig_49439;td-k61_contig_82394;td-k45_contig_83338	TraesCS1A02G030400.1	1274		780	5.50939	2240	22.0171	-1.99866	1.36874e-281	4.97248e-279	down
td-k21_contig_50473	TraesCS2A02G067200.1	1628	RBS2_WHEAT RecName: Full=Ribulose bisphosphate carboxylase small chain PW9, chloroplastic; Short=RuBisCO small subunit PW9; Flags: Precursor gb	1885	10.4192	504	3.87667	1.42636	5.00429e-107	6.87072e-105	up
td-k21_contig_52383	TraesCS2A02G525500.1	999	predicted protein	4055	36.5261	7640	95.7657	-1.39058	0	0	down
td-k21_contig_54512	TraesCS1B02G170200.1	3320	S-like RNase	1539	4.17137	3266	12.3186	-1.56224	9.96476e-292	3.75294e-289	down
td-k21_contig_55;td-k35_contig_70415	TraesCS3A02G288800.2	2948		3164	9.658	8804	37.3968	-1.95312	0	0	down
td-k21_contig_58124	TraesCS3A02G288800.1	2542	PREDICTED: probable sulfate transporter 3.5-like	2312	8.18447	534	2.63056	1.63752	8.33568e-160	1.67742e-157	up
td-k21_contig_61040	TraesCS2A02G425500.1	2500	ent-kaurene synthase like 5	742	2.67081	1192	5.97061	-1.1606	4.6709e-69	4.17449e-67	down
td-k21_contig_68259	TraesCS1B02G170100.1	721	AF182197_1 RNase S-like protein precursor	1110	13.8537	27	0.468933	4.88475	9.42777e-221	2.64482e-218	up
td-k21_contig_68284	TraesCS1B02G339000.1	813	thioredoxin h	13927	154.151	1	0.0154025	13.2889	0	0	up
td-k21_contig_69048		943	no hits	619	5.90687	1054	13.9962	-1.24457	3.16263e-68	2.77417e-66	down
td-k21_contig_69242	TraesCS5A02G043000.1	581	Os01g0309800	705	10.9192	240	5.1727	1.07788	3.93204e-27	1.26238e-25	up
td-k21_contig_70257		1378	hypothetical protein	482	3.14758	732	6.65188	-1.07952	1.52339e-38	7.14446e-37	down
td-k21_contig_8814	TraesCS1B02G175700.1	677	PREDICTED: transcription factor BTF3-like isoform 1	710	9.4373	166	3.07045	1.61993	1.23502e-49	7.59355e-48	up
td-k25_contig_1162	TraesCS7B02G193800.1	1147	predicted protein	547	4.29143	897	9.7929	-1.19028	1.7063e-54	1.15398e-52	down
td-k25_contig_11645	TraesCS2A02G522700.1	2489	no hits	606	2.19092	1396	7.02333	-1.68062	1.34556e-139	2.39123e-137	down
td-k25_contig_14457	TraesCS7B02G277700.1	1552	predicted protein	863	5.00377	307	2.47702	1.01441	6.84554e-30	2.43098e-28	up
td-k25_contig_147;td-k61_contig_2984	TraesCS4B02G037700.2	2929		1743	5.35496	2696	11.5261	-1.10596	1.94408e-142	3.52612e-140	down
td-k25_contig_16586;td-k63_contig_14135		895		298	2.99621	718	10.0458	-1.74538	1.31976e-76	1.33008e-74	down
td-k25_contig_20234	TraesCS1A02G345900.1	898	predicted protein	214	2.14445	781	10.8907	-2.34442	5.17979e-121	8.14709e-119	down
td-k25_contig_21910	TraesCS2A02G322500.1	1519	no hits	566	3.35303	881	7.26274	-1.11505	2.03552e-48	1.21455e-46	down
td-k25_contig_25160	TraesCS6A02G169100.1	1216	predicted protein	991	7.33362	353	3.63516	1.01251	5.64705e-34	2.29829e-32	up
td-k25_contig_2624	TraesCS2A02G586500.1	883	WALI7	1469	14.9706	2786	39.5096	-1.40007	5.18662e-212	1.38259e-209	down
td-k25_contig_29638;td-k51_contig_31611	TraesCS3B02G607400.1	1290		330	2.30199	1145	11.1147	-2.27152	5.5303e-170	1.2076e-167	down
td-k25_contig_3089	TraesCS4B02G120400.1	2405	CBL-interacting protein kinase 14	607	2.27118	2041	10.627	-2.22622	4.37089e-294	1.66655e-291	down
td-k25_contig_33863		542	no hits	1347	22.3639	0.5	0.0115519	10.9188	7.20955e-166	1.52036e-163	up
td-k25_contig_39109	TraesCS4A02G481900.1	1096	no hits	726	5.9608	1246	14.2361	-1.25597	1.92261e-81	2.05895e-79	down
td-k25_contig_39833;td-k63_contig_41099	TraesCS1B02G084700.1	1836		4785	23.4524	1404	9.57584	1.29227	3.20411e-231	9.53144e-229	up
td-k25_contig_39968	TraesCS3B02G253200.1	1743	no hits	5524	28.519	8312	59.716	-1.06619	0	0	down
td-k25_contig_439	TraesCS1B02G180000.1	1552	no hits	252	1.46112	697	5.62372	-1.94444	6.59016e-86	7.36489e-84	down
td-k25_contig_4615	TraesCS2B02G613100.1	1936	no hits	2052	9.53785	716	4.63116	1.04229	1.03868e-71	9.68346e-70	up
td-k25_contig_4719	TraesCS1A02G300200.1	557	expansin EXPA11	357	5.76755	124	2.78772	1.04887	6.0174e-14	9.56471e-13	up
td-k25_contig_48886	TraesCS1B02G299500.1	714	hypothetical protein	376	4.7388	542	9.50568	-1.00427	6.31487e-26	1.94378e-24	down
td-k25_contig_49906		947	no hits	426	4.04798	889	11.7553	-1.53804	4.44048e-79	4.61491e-77	down
td-k25_contig_53473		1244	hypothetical protein SORBIDRAFT_04g020125	3257	23.56	1	0.0100661	11.1926	0	0	up
td-k25_contig_56864	TraesCS6B02G432200.1	815	hypothetical protein OsI_09455	556	6.13897	189	2.90393	1.07999	8.356e-22	2.13326e-20	up
td-k25_contig_58139	TraesCS5A02G018200.1	741	AF355455_1 thaumatin-like protein TLP4	1690	20.5233	2701	45.6445	-1.15318	1.74304e-152	3.35413e-150	down
td-k25_contig_5822	TraesCS1B02G206800.1	3516	no hits	2718	6.95631	866	3.08426	1.1734	6.99298e-114	1.01799e-111	up
td-k25_contig_64835		810	no hits	377	4.18827	563	8.70373	-1.05528	5.25906e-29	1.8122e-27	down
td-k25_contig_66201	TraesCS5A02G533300.1	2620	no hits	824	2.83012	2880	13.7649	-2.28206	0	0	down
td-k25_contig_66784	TraesCS7A02G523800.1	1494	predicted protein	381	2.29484	1423	11.9271	-2.37778	1.83628e-222	5.18687e-220	down
td-k25_contig_67582	TraesCS3A02G489700.1	584	basic helix-loop-helix protein	920	14.176	43	0.922015	3.94252	9.72566e-166	2.04746e-163	up
td-k25_contig_678;td-k55_contig_94	TraesCS2B02G600200.1	2373		9716	36.8441	2798	14.765	1.31926	0	0	up
td-k25_contig_68824	TraesCS6A02G393300.1	843	hypothetical protein SORBIDRAFT_04g037330	1021	10.8987	65	0.965535	3.49669	7.99549e-169	1.72148e-166	up
td-k25_contig_69178	TraesCS2A02G525500.1	576	no hits	265	4.14001	629	13.6745	-1.72378	3.28479e-66	2.78416e-64	down
td-k25_contig_70894	TraesCS1B02G339000.1	511	no hits	6008	105.8	1	0.0245054	12.076	0	0	up
td-k25_contig_71240		1950	no hits	597	2.75498	980	6.29323	-1.19176	1.75132e-59	1.31595e-57	down
td-k25_contig_72413	TraesCS7A02G566200.1	768	no hits	1982	23.2231	459	7.484	1.63368	7.87885e-137	1.37245e-134	up
td-k25_contig_8831;td-k35_contig_8238	TraesCS7A02G073000.1	769		376	4.39987	676	11.0079	-1.323	1.17932e-48	7.08832e-47	down
td-k31_contig_14523	TraesCS2A02G433500.1	1716	predicted protein	1863	9.76953	4283	31.2545	-1.6777	0	0	down
td-k31_contig_17208		722	no hits	334	4.16282	704	12.2101	-1.55244	7.52634e-64	6.11013e-62	down
td-k31_contig_19678;td-k55_contig_22209	TraesCS6A02G257300.1	2800		2173	6.98361	516	2.30767	1.59754	3.8976e-145	7.27286e-143	up
td-k31_contig_20521		612	no hits	378	5.558	832	17.0237	-1.61491	1.94559e-79	2.03403e-77	down
td-k31_contig_20840	TraesCS6B02G257800.1	953	predicted protein	1666	15.7311	533	7.00352	1.16747	5.45421e-70	4.93907e-68	up
td-k31_contig_2113	TraesCS7B02G382000.1	1512	predicted protein	1655	9.84973	2775	22.9823	-1.22237	1.35292e-171	2.97534e-169	down
td-k31_contig_21156	TraesCS4A02G247400.1	1343	predicted protein	4541	30.4266	1170	10.9092	1.47979	2.83195e-269	9.71499e-267	up
td-k31_contig_24069	TraesCS7A02G424800.1	930	PREDICTED: uncharacterized protein LOC100838878	383	3.7059	642	8.64439	-1.22194	4.1734e-41	2.09957e-39	down
td-k31_contig_29558	TraesCS3D02G223300.3	863	putative carbonic anhydrase	158797	1655.81	57002	827.107	1.00139	0	0	up
td-k31_contig_31499		793	no hits	153	1.73619	526	8.30605	-2.25824	1.34336e-78	1.39027e-76	down
td-k31_contig_31607	TraesCS5A02G272900.1	692	hypothetical protein OsJ_24109	472	6.13782	699	12.6489	-1.04322	5.66222e-35	2.38812e-33	down
td-k31_contig_35718	TraesCS1A02G442300.1	2020	predicted protein	1378	6.1387	476	2.95079	1.05683	7.8768e-50	4.86006e-48	up
td-k31_contig_39753		909	no hits	821	8.12751	217	2.98936	1.44298	1.82803e-48	1.09181e-46	up
td-k31_contig_404		1586	no hits	477	2.70641	688	5.4321	-1.00513	1.66186e-32	6.46451e-31	down
td-k31_contig_40958		1220	hypothetical protein SORBIDRAFT_09g025090	1202	8.8659	3627	37.228	-2.07005	0	0	down
td-k31_contig_43456	TraesCS2B02G233100.1	525	PREDICTED: uncharacterized protein LOC100844048	121	2.07398	226	5.39053	-1.37803	2.23734e-18	4.74413e-17	down
td-k31_contig_45274		681	no hits	189	2.49743	273	5.01993	-1.00722	6.83165e-14	1.08212e-12	down
td-k31_contig_46048	TraesCS2A02G067200.1	745	predicted protein	45849	553.799	12536	210.71	1.3941	0	0	up
td-k31_contig_46762		693	no hits	1014	13.1669	32	0.578228	4.50913	5.74032e-196	1.45164e-193	up
td-k31_contig_48035	TraesCS4A02G099000.1	1140	predicted protein	1430	11.2878	2123	23.3199	-1.0468	4.03994e-103	5.35564e-101	down
td-k31_contig_51259	TraesCS4A02G005700.1	597	no hits	61	0.919462	346	7.25745	-2.9806	2.5373e-70	2.31467e-68	down
td-k31_contig_55465;td-k55_contig_58718	TraesCS3B02G116100.1	890		298	3.01304	484	6.80985	-1.1764	1.12956e-29	3.97801e-28	down
td-k31_contig_56741	TraesCS3B02G536100.1	927	hypothetical protein OsI_05199	1057	10.2606	325	4.39022	1.22475	1.75828e-48	1.05117e-46	up
td-k31_contig_58540	TraesCS4A02G063600.1	566	no hits	867	13.7842	205	4.53544	1.6037	2.26906e-59	1.69773e-57	up
td-k31_contig_67061;td-k25_contig_64602		764		224	2.63835	408	6.68727	-1.34178	1.14115e-30	4.17647e-29	down
td-k31_contig_68069		928	no hits	798	7.73808	194	2.6178	1.56362	7.03702e-53	4.61226e-51	up
td-k31_contig_6814	TraesCS7B02G218300.1	1873	hypothetical protein OsI_27702	1102	5.29447	1942	12.9836	-1.29413	9.09415e-132	1.55123e-129	down
td-k31_contig_71716	TraesCS3A02G233600.1	547	no hits	3799	62.4972	75	1.71694	5.18588	0	0	up
td-k31_contig_71727		1166	predicted protein	3528	27.2275	5832	62.6327	-1.20185	0	0	down
td-k31_contig_72867;td-k21_contig_70327	TraesCS5A02G111500.1	1050		1796	15.392	311	3.70897	2.05309	7.52655e-169	1.62335e-166	up
td-k31_contig_74634	TraesCS1B02G170200.1	1015	S-like RNase	414	3.67039	691	8.525	-1.21576	8.987e-44	4.83316e-42	down
td-k31_contig_75300	TraesCS6B02G227900.1	1142	predicted protein	2717	21.4093	398	4.36415	2.29446	7.10986e-292	2.68593e-289	up
td-k31_contig_75578		708	no hits	227	2.88517	347	6.13732	-1.08895	2.20792e-19	5.00029e-18	down
td-k31_contig_75626		637	no hits	1363	19.2546	2580	50.718	-1.3973	6.6145e-196	1.66928e-193	down
td-k31_contig_76132	TraesCS7A02G382700.1	711	no hits	2920	36.9566	4931	86.8456	-1.23262	2.88422e-307	1.17618e-304	down
td-k35_contig_11403;td-k63_contig_9655	TraesCS4B02G264500.1	2549		1577	5.56724	465	2.28436	1.28517	6.9531e-77	7.04202e-75	up
td-k35_contig_15142	TraesCS3A02G130300.1	767	predicted protein	863	10.125	290	4.73462	1.0966	1.01186e-33	4.07906e-32	up
td-k35_contig_16322	TraesCS1B02G127900.2	2190	predicted protein	475	1.95177	940	5.37485	-1.46144	1.45833e-77	1.4917e-75	down
td-k35_contig_19038	TraesCS4B02G387800.1	945	PREDICTED: THO complex subunit 1-like	337	3.20905	673	8.91796	-1.47457	8.78283e-57	6.27771e-55	down
td-k35_contig_24150	TraesCS4A02G316300.1	1157	no hits	327	2.54327	507	5.48728	-1.1094	2.26901e-28	7.63916e-27	down
td-k35_contig_2526	TraesCS1A02G288000.1	1736	PREDICTED: uncharacterized protein LOC100825523	284	1.47213	859	6.1962	-2.07348	1.80557e-114	2.63779e-112	down
td-k35_contig_26655		630	no hits	602	8.59873	1	0.0198766	8.75691	1.20589e-101	1.57823e-99	up
td-k35_contig_32384		544	no hits	387	6.40163	101	2.3249	1.46127	3.7051e-24	1.06067e-22	up
td-k35_contig_35979	TraesCS1B02G476400.1	938	predicted protein	860	8.25038	284	3.79138	1.12174	8.43909e-35	3.52909e-33	up
td-k35_contig_37872	TraesCS3B02G191900.1	2065	hypothetical protein SORBIDRAFT_05g027410	1623	7.07256	394	2.38923	1.56569	8.04001e-106	1.0881e-103	up
td-k35_contig_37951	TraesCS3A02G501600.1	625	predicted protein	151	2.17408	471	9.43676	-2.11789	2.6012e-65	2.1763e-63	down
td-k35_contig_38027		3154	WIR1A_WHEAT RecName: Full=Protein WIR1A gb	984	2.80745	2064	8.19465	-1.54542	2.88498e-182	6.78052e-180	down
td-k35_contig_38036	TraesCS6A02G222200.1	1529	PREDICTED: uncharacterized protein LOC100843189	291	1.71263	869	7.11696	-2.05505	1.75705e-114	2.56994e-112	down
td-k35_contig_38610	TraesCS5A02G307200.1	2372	predicted protein	2266	8.59654	228	1.20366	2.83633	0	0	up
td-k35_contig_40500	TraesCS3A02G103600.1	869	predicted protein	2129	22.0462	3528	50.8383	-1.20538	6.92706e-213	1.86267e-210	down
td-k35_contig_4100;td-k45_contig_8452	TraesCS4B02G033300.1	925		600	5.83697	983	13.3074	-1.18894	1.92354e-59	1.44096e-57	down
td-k35_contig_41563	TraesCS7A02G305200.1	1869	no hits	797	3.83731	1685	11.2895	-1.55681	9.23903e-151	1.77233e-148	down
td-k35_contig_490	TraesCS5B02G152700.1	2364	no hits	1964	7.47605	2826	14.9695	-1.00168	3.3459e-127	5.4942e-125	down
td-k35_contig_50817	TraesCS5A02G439700.1	809	pathogenesis-related protein 1-9	747	8.30903	118	1.82648	2.18561	4.34437e-77	4.42174e-75	up
td-k35_contig_52392	TraesCS1B02G182400.1	626	predicted protein	2320	33.3497	765	15.3027	1.12388	4.10438e-91	4.89802e-89	up
td-k35_contig_53478;td-k25_contig_51336	TraesCS5A02G503900.1	992		8445	76.6066	12403	156.566	-1.03123	0	0	down
td-k35_contig_57501	TraesCS1B02G299100.1	606	predicted protein	303	4.49933	516	10.6625	-1.24476	2.60483e-34	1.07147e-32	down
td-k35_contig_59755		674	no hits	506	6.75568	175	3.25133	1.05507	2.675e-19	6.02487e-18	up
td-k35_contig_60996	TraesCS5A02G445100.1	633	predicted protein	854	12.1404	162	3.20475	1.92153	1.04227e-74	1.02036e-72	up
td-k35_contig_61132	TraesCS2B02G127100.1	1296	no hits	436	3.02733	635	6.13551	-1.01914	8.67427e-31	3.18509e-29	down
td-k35_contig_63770		1558	no hits	526	3.03806	934	7.50692	-1.30507	3.48422e-65	2.90128e-63	down
td-k35_contig_64641	TraesCS1A02G030700.1	753	predicted protein	1751	20.9252	361	6.00336	1.8014	1.193e-138	2.10794e-136	up
td-k35_contig_66231	TraesCS5B02G380200.1	2205	predicted protein	745	3.04037	1093	6.20717	-1.02969	1.33179e-52	8.65982e-51	down
td-k35_contig_69580	TraesCS2B02G127400.1	1472	predicted protein	443	2.70816	991	8.4304	-1.63829	3.51421e-96	4.38938e-94	down
td-k35_contig_69965	TraesCS2A02G066800.1	556	no hits	1025	16.5893	362	8.15297	1.02485	9.36928e-36	4.03735e-34	up
td-k35_contig_70954;td-k61_contig_75877	TraesCS2A02G075000.1	2010		6397	28.639	1151	7.1707	1.9978	0	0	up
td-k35_contig_72156	TraesCS6B02G160400.1	905	lipoxygenase, partial	412	4.09663	924	12.7851	-1.64196	4.33178e-90	5.09532e-88	down
td-k35_contig_73547		651	Tsn1	557	7.69932	848	16.3116	-1.0831	1.32115e-44	7.25393e-43	down
td-k35_contig_77529		1108	no hits	209	1.6974	584	6.60017	-1.95918	5.42381e-73	5.16205e-71	down
td-k35_contig_77609		1883	no hits	1489	7.11578	306	2.03495	1.80603	1.30007e-118	1.99142e-116	up
td-k35_contig_77937	TraesCS2B02G083500.1	2662	no hits	1752	5.92249	0.5	0.00235204	11.2981	4.43082e-202	1.14398e-199	up
td-k35_contig_79032		721	no hits	429	5.35427	0.5	0.00868394	9.26812	1.36216e-68	1.20428e-66	up
td-k35_contig_79048	TraesCS7A02G566200.1	1617	hypothetical protein SORBIDRAFT_10g013313	2067	11.5029	441	3.41516	1.75198	3.25062e-157	6.42585e-155	up
td-k35_contig_79544	TraesCS6B02G300600.1	835	predicted protein	1472	15.8635	439	6.58355	1.26878	1.67176e-70	1.52961e-68	up
td-k41_contig_10415;td-k21_contig_3327	TraesCS1A02G265700.1	1084		726	6.02678	1078	12.4529	-1.04703	2.69574e-53	1.78108e-51	down
td-k41_contig_11282	TraesCS4A02G061900.1	878	allene oxide synthase, partial	1236	12.6678	1816	25.9002	-1.0318	1.84315e-86	2.08826e-84	down
td-k41_contig_13608	TraesCS1B02G351000.1	799	predicted protein	1223	13.7739	259	4.05915	1.76269	1.31174e-94	1.60265e-92	up
td-k41_contig_14114;td-k63_contig_7452	TraesCS1A02G308900.1	2813		1357	4.34099	2415	10.7505	-1.30831	4.06582e-166	8.58878e-164	down
td-k41_contig_14602	TraesCS3A02G347500.1	1083	WRKY27 transcription factor	332	2.75859	525	6.07034	-1.13784	1.80754e-30	6.57437e-29	down
td-k41_contig_14791	TraesCS2B02G027000.1	1417	Os04g0308500	736	4.67397	1075	9.49994	-1.02327	2.96932e-51	1.88498e-49	down
td-k41_contig_18431	TraesCS3B02G469600.1	851	hypothetical protein SORBIDRAFT_03g044190	660	6.97899	989	14.5529	-1.06021	5.08196e-50	3.14665e-48	down
td-k41_contig_18916	TraesCS5A02G484800.1	1054	predicted protein	2519	21.5063	6437	76.476	-1.83025	0	0	down
td-k41_contig_18945	TraesCS1A02G203600.1	905	chitinase	5049	50.2036	8291	114.72	-1.19226	0	0	down
td-k41_contig_21117	TraesCS5A02G229000.1	1062	PREDICTED: probable calcium-binding protein CML45-like	373	3.16055	558	6.57949	-1.0578	7.21058e-29	2.46741e-27	down
td-k41_contig_2242	TraesCS4A02G194800.1	1979	CBL-interacting protein kinase 14	926	4.2106	3159	19.9888	-2.24709	0	0	down
td-k41_contig_25101		1125	no hits	282	2.25567	1472	16.3847	-2.86072	3.44799e-281	1.24163e-278	down
td-k41_contig_25425	TraesCS5A02G484800.1	1089	predicted protein	2348	19.4021	6313	72.5922	-1.9036	0	0	down
td-k41_contig_27322	TraesCS2B02G124600.1	1100	class III peroxidase	1673	13.6862	3900	44.3971	-1.69775	0	0	down
td-k41_contig_29115	TraesCS5A02G138000.2	1169	predicted protein	70867	545.516	19460	208.454	1.38789	0	0	up
td-k41_contig_31611		774	no hits	3715	43.1913	961	15.5476	1.47404	2.03341e-219	5.65294e-217	up
td-k41_contig_31836	TraesCS7A02G424800.1	601	no hits	216	3.23413	312	6.50073	-1.00722	1.16317e-15	2.07668e-14	down
td-k41_contig_341	TraesCS2B02G389400.1	2402	predicted protein	7010	26.2617	10460	54.5307	-1.05411	0	0	down
td-k41_contig_34938	TraesCS6A02G214900.1	528	PREDICTED: transcription factor bHLH128-like	1239	21.1162	313	7.42323	1.50823	5.30599e-77	5.39603e-75	up
td-k41_contig_36775	TraesCS1B02G356600.1	1376	Os05g0523300	279	1.82458	653	5.94261	-1.70353	1.45131e-67	1.25517e-65	down
td-k41_contig_37203	TraesCS2B02G519100.1	1617	predicted protein	654	3.63954	1786	13.831	-1.92608	2.48641e-214	6.71523e-212	down
td-k41_contig_4182	TraesCS1A02G036100.1	844	predicted protein	1445	15.4065	478	7.09198	1.11928	4.38998e-57	3.1488e-55	up
td-k41_contig_46254		572	no hits	161	2.53284	258	5.64815	-1.15702	3.60782e-16	6.65051e-15	down
td-k41_contig_5013	TraesCS4B02G265100.1	868	predicted protein	237	2.45701	359	5.17913	-1.07581	1.22511e-19	2.81228e-18	down
td-k41_contig_51798	TraesCS5A02G418400.1	1474	no hits	1719	10.4944	180	1.52918	2.77879	1.84987e-229	5.41142e-227	up
td-k41_contig_54179	TraesCS2B02G377500.1	612	no hits	425	6.24908	662	13.5453	-1.11608	7.22092e-37	3.24441e-35	down
td-k41_contig_54199;td-k61_contig_77969;td-k55_contig_56356;td-k51_contig_32703	TraesCS2B02G411800.1	1923		41336	193.432	12995	84.6212	1.19273	0	0	up
td-k41_contig_54707	TraesCS5A02G503900.1	894	AF255053_1 cold-responsive LEA/RAB-related COR protein	11890	119.68	17361	243.175	-1.02281	0	0	down
td-k41_contig_55054	TraesCS2B02G411800.1	571	hypothetical protein OsJ_15912	130	2.04873	271	5.94313	-1.53649	2.82079e-25	8.43599e-24	down
td-k41_contig_55947		625	no hits	211	3.03795	308	6.17096	-1.0224	7.91942e-16	1.42882e-14	down
td-k41_contig_58195		806	no hits	736	8.21715	245	3.80639	1.11021	1.47668e-29	5.18565e-28	up
td-k41_contig_62608	TraesCS5B02G054600.1	1124	predicted protein	465	3.72276	905	10.0824	-1.4374	5.89416e-73	5.60104e-71	down
td-k41_contig_64862	TraesCS5A02G007900.1	679	predicted protein	12190	161.552	21267	392.21	-1.27963	0	0	down
td-k41_contig_6586;td-k21_contig_1056	TraesCS7B02G218300.1	2122		1217	5.16088	2102	12.4042	-1.26514	1.35931e-137	2.38471e-135	down
td-k41_contig_70325	TraesCS1A02G152800.1	781	no hits	1635	18.8384	3275	52.5101	-1.47891	5.30845e-270	1.82615e-267	down
td-k41_contig_72936		695	no hits	69	0.893393	286	5.15304	-2.52806	1.80276e-49	1.10402e-47	down
td-k41_contig_73248;td-k55_contig_76493;td-k21_contig_54241		1996		1423	6.41538	2231	13.9966	-1.12546	1.53932e-121	2.42733e-119	down
td-k41_contig_74933	TraesCS1A02G122600.2	850	predicted protein	582	6.16144	961	14.1575	-1.20023	5.28564e-59	3.93325e-57	down
td-k41_contig_75404	TraesCS2A02G114600.1	662	predicted protein	694	9.43365	1061	20.0696	-1.08913	7.57415e-56	5.306e-54	down
td-k41_contig_7554	TraesCS5B02G224900.1	870	predicted protein	1237	12.7947	1951	28.0815	-1.13408	8.02387e-108	1.10782e-105	down
td-k41_contig_78889	TraesCS3B02G012800.1	545	no hits	166	2.74088	247	5.67522	-1.05004	1.66342e-13	2.56329e-12	down
td-k41_contig_79948	TraesCS3B02G057200.1	587	no hits	231	3.54121	375	7.99973	-1.17571	2.4371e-23	6.70855e-22	down
td-k41_contig_80169	TraesCS4A02G099000.1	899	no hits	492	4.92474	794	11.0597	-1.16719	5.20476e-47	3.0009e-45	down
td-k41_contig_80807		1099	predicted protein	867	7.09904	193	2.19908	1.69072	6.94519e-64	5.64577e-62	up
td-k41_contig_81464	TraesCS1B02G435800.1	1858	Os03g0597400	1333	6.45599	0.5	0.00336982	10.9038	1.44913e-164	3.00451e-162	up
td-k41_contig_81567	TraesCS2A02G484600.1	573	no hits	967	15.1862	1843	40.2766	-1.40718	5.16921e-142	9.34823e-140	down
td-k41_contig_82282	TraesCS6B02G246400.1	718	RBP1	730	9.14907	221	3.85434	1.24714	5.93846e-35	2.50291e-33	up
td-k41_contig_82674		866	no hits	629	6.53599	0.5	0.00722993	9.82021	1.43889e-92	1.73223e-90	up
td-k45_contig_11189	TraesCS6A02G034200.1	1715	PREDICTED: ATP-dependent helicase BRM-like	963	5.0529	1696	12.3835	-1.29324	3.31469e-115	4.87719e-113	down
td-k45_contig_11201	TraesCS7B02G213400.1	1854	predicted protein	725	3.5189	1562	10.55	-1.58405	1.98018e-143	3.63983e-141	down
td-k45_contig_14376	TraesCS3B02G261200.1	884	no hits	245	2.49398	354	5.01456	-1.00768	1.42033e-17	2.85212e-16	down
td-k45_contig_15055	TraesCS3B02G378500.1	1160	predicted protein	357	2.76942	556	6.00204	-1.11587	3.15566e-31	1.17768e-29	down
td-k45_contig_16338	TraesCS6B02G011500.1	922	PREDICTED: thiosulfate sulfurtransferase, chloroplastic-like	332	3.2403	1123	15.2522	-2.23481	1.61648e-163	3.32906e-161	down
td-k45_contig_18536	TraesCS1B02G201100.1	737	predicted protein	2461	30.0485	843	14.3233	1.06893	3.74166e-89	4.36368e-87	up
td-k45_contig_2354	TraesCS2A02G586500.1	1645	predicted protein	4475	24.4797	9095	69.2339	-1.4999	0	0	down
td-k45_contig_25224	TraesCS5A02G365300.1	2453	predicted protein	1074	3.9399	1573	8.02996	-1.02723	1.2997e-74	1.27036e-72	down
td-k45_contig_2684	TraesCS2B02G027000.1	648	hypothetical protein OsJ_33343	239	3.31895	355	6.86018	-1.04752	1.12179e-18	2.42206e-17	down
td-k45_contig_27869	TraesCS1A02G036100.1	619	no hits	165	2.39868	303	6.12963	-1.35356	1.72323e-23	4.76589e-22	down
td-k45_contig_30318	TraesCS7A02G244400.1	760	predicted protein	1870	22.1415	607	10.0013	1.14656	3.74357e-76	3.74828e-74	up
td-k45_contig_32517		1300	no hits	235	1.62668	617	5.94325	-1.86932	1.9324e-72	1.82364e-70	down
td-k45_contig_36041	TraesCS7B02G189900.1	778	predicted protein	985	11.3929	3	0.0482863	7.88231	7.11336e-181	1.65292e-178	up
td-k45_contig_3724	TraesCS4B02G037900.1	702	no hits	399	5.11463	734	13.0931	-1.3561	1.20885e-54	8.22066e-53	down
td-k45_contig_38120	TraesCS3B02G561700.1	2055	predicted protein	10606	46.4428	19396	118.191	-1.34759	0	0	down
td-k45_contig_39462	TraesCS7A02G305200.1	620	putative NAC transcription factor	223	3.23662	396	7.99808	-1.30517	1.21755e-28	4.13763e-27	down
td-k45_contig_4550;td-k25_contig_3396	TraesCS2A02G586500.1	1379		1439	9.3902	3695	33.5531	-1.83722	0	0	down
td-k45_contig_45691	TraesCS1B02G341900.1	1178	hypothetical protein SORBIDRAFT_09g025090	4079	31.1592	2	0.0212602	10.5173	0	0	up
td-k45_contig_49243	TraesCS2A02G035300.1	837	CHS2_SECCE RecName: Full=Chalcone synthase 2; AltName: Full=Naringenin-chalcone synthase 2 emb	922	9.91251	329	4.92213	1.00997	1.3299e-31	5.02557e-30	up
td-k45_contig_50250		689	no hits	271	3.53939	579	10.523	-1.57198	8.94026e-54	5.958e-52	down
td-k45_contig_52428	TraesCS5A02G418400.1	1425	no hits	12933	81.67	4416	38.8058	1.07354	0	0	up
td-k45_contig_53323	TraesCS1A02G046700.1	607	no hits	272	4.03235	706	14.5646	-1.85277	1.18768e-81	1.273e-79	down
td-k45_contig_54004		697	no hits	7340	94.7636	1086	19.511	2.28005	0	0	up
td-k45_contig_5728;td-k63_contig_4731	TraesCS5A02G148000.1	3720		1318	3.18824	1990	6.69873	-1.07113	2.0856e-100	2.70371e-98	down
td-k45_contig_58203		567	no hits	232	3.682	338	7.46476	-1.01961	3.77498e-17	7.38065e-16	down
td-k45_contig_61382	TraesCS2B02G079300.1	976	ribulose-1,5-bisphosphate carboxylase/oxygenase small subunit	43567	401.685	12535	160.826	1.32056	0	0	up
td-k45_contig_66073		849	no hits	137	1.45208	348	5.13279	-1.82162	2.90748e-40	1.42828e-38	down
td-k45_contig_6757	TraesCS7A02G189500.1	1841	predicted protein	6761	33.0473	2139	14.5492	1.18359	4.28571e-284	1.57554e-281	up
td-k45_contig_69259	TraesCS2B02G555400.2	1720	predicted protein	2806	14.6804	4286	31.2037	-1.08783	2.46049e-219	6.82482e-217	down
td-k45_contig_71025		1080	no hits	1015	8.45708	1577	18.2848	-1.11241	6.65539e-85	7.3709e-83	down
td-k45_contig_77817;td-k31_contig_70683	TraesCS1B02G170100.1	998		2054	18.5203	19	0.238399	6.27958	0	0	up
td-k45_contig_80269	TraesCS2A02G525500.1	533	no hits	364	6.14543	736	17.2915	-1.49248	5.13919e-63	4.11787e-61	down
td-k45_contig_8071	TraesCS7B02G222600.1	1056	predicted protein	609	5.18957	211	2.50208	1.05249	8.0833e-23	2.16554e-21	up
td-k45_contig_81015	TraesCS4B02G364900.2	1213	predicted protein	763	5.66033	1195	12.3364	-1.12397	7.57658e-66	6.38668e-64	down
td-k45_contig_82979	TraesCS6A02G351500.1	1020	PREDICTED: uncharacterized protein LOC100846136	510	4.49933	1714	21.0423	-2.22551	3.23089e-247	1.02026e-244	down
td-k45_contig_8401	TraesCS6B02G011500.1	884	PREDICTED: thiosulfate sulfurtransferase, chloroplastic-like	221	2.24967	922	13.0605	-2.53743	6.20536e-156	1.21305e-153	down
td-k45_contig_84849		660	predicted protein	378	5.15378	28	0.531247	3.27818	1.67612e-60	1.29175e-58	up
td-k45_contig_861	TraesCS1A02G284900.1	1578	predicted protein	730	4.16288	1245	9.87972	-1.24689	1.76399e-80	1.86796e-78	down
td-k51_contig_10024	TraesCS1A02G030900.1	1602	predicted protein	417	2.34235	1250	9.77079	-2.06052	2.37278e-164	4.90302e-162	down
td-k51_contig_10175	TraesCS1A02G265700.1	710	no hits	419	5.31048	785	13.845	-1.38245	5.34815e-60	4.06826e-58	down
td-k51_contig_11082	TraesCS5A02G325200.1	1732	PREDICTED: UDP-glycosyltransferase 91C1-like	2175	11.3003	763	5.51644	1.03455	5.36198e-75	5.2998e-73	up
td-k51_contig_11717	TraesCS2A02G156400.1	1154	predicted protein	713	5.55984	1093	11.8603	-1.09303	8.42873e-58	6.14225e-56	down
td-k51_contig_12333	TraesCS1A02G422900.1	2211	no hits	893	3.63447	1911	10.8232	-1.57431	1.77114e-173	3.97312e-171	down
td-k51_contig_14231	TraesCS6B02G432600.1	710	predicted protein	122	1.54625	1470	25.9263	-4.06757	0	0	down
td-k51_contig_14349	TraesCS7A02G075600.1	1714	PREDICTED: enolase 1-like	2358	12.3797	843	6.15884	1.00725	9.80336e-78	1.00444e-75	up
td-k51_contig_150	TraesCS5B02G152600.1	1949	no hits	6700	30.9344	9671	62.1358	-1.00621	0	0	down
td-k51_contig_15034	TraesCS1B02G306100.1	1087	PREDICTED: uncharacterized protein LOC100827157	689	5.70385	1034	11.9117	-1.06237	2.20789e-52	1.42811e-50	down
td-k51_contig_16481	TraesCS5A02G535500.1	898	PREDICTED: cortical cell-delineating protein-like	1355	13.5782	2272	31.6821	-1.22238	7.32235e-141	1.31647e-138	down
td-k51_contig_17891	TraesCS6B02G011300.1	1275	PREDICTED: thiosulfate sulfurtransferase, chloroplastic-like	435	3.07013	636	6.24639	-1.02472	4.25641e-31	1.58129e-29	down
td-k51_contig_17929	TraesCS6A02G223500.1	900	predicted protein	1730	17.2974	475	6.60896	1.38806	1.69805e-94	2.07258e-92	up
td-k51_contig_20579	TraesCS2A02G433500.1	1958	predicted protein	1982	9.10897	5072	32.4376	-1.83231	0	0	down
td-k51_contig_22071	TraesCS2B02G241200.1	1942	predicted protein	590	2.73389	1210	7.80222	-1.51293	1.98348e-104	2.65806e-102	down
td-k51_contig_27077	TraesCS5B02G010900.1	702	no hits	391	5.01208	118	2.10488	1.25167	1.39788e-19	3.1934e-18	up
td-k51_contig_27564	TraesCS7A02G110500.1	1105	PREDICTED: F-box/LRR-repeat MAX2 homolog	298	2.42679	449	5.08823	-1.06811	6.71871e-24	1.90217e-22	down
td-k51_contig_28209		652	no hits	2080	28.7074	47	0.902677	4.99107	0	0	up
td-k51_contig_3129	TraesCS1B02G167100.1	1162	IF4E2_WHEAT RecName: Full=Eukaryotic translation initiation factor 4E-2; Short=eIF-4E-2; Short=eIF4E-2; AltName: Full=eIF-(iso)4F 25 kDa subunit; AltName: Full=eIF-(iso)4F p28 subunit; AltName: Full=mRNA cap-binding protein pir	678	5.25051	1475	15.8953	-1.59807	2.87385e-137	5.0274e-135	down
td-k51_contig_31566	TraesCS3A02G455900.1	547	predicted protein	320	5.2643	88	2.01455	1.38579	8.10174e-19	1.76565e-17	up
td-k51_contig_31824	TraesCS3A02G297100.1	1232	predicted protein	1333	9.73639	347	3.52696	1.46496	2.78255e-79	2.90411e-77	up
td-k51_contig_32697	TraesCS1A02G308900.1	647	unknown	584	8.12245	1022	19.7801	-1.28406	1.9833e-69	1.78288e-67	down
td-k51_contig_3385	TraesCS2A02G522100.1	713	predicted protein	245	3.09211	422	7.41148	-1.26117	6.41607e-29	2.20042e-27	down
td-k51_contig_34988	TraesCS1B02G179500.1	807	PREDICTED: myosin-J heavy chain-like	379	4.22614	830	12.8791	-1.60762	9.50635e-79	9.86314e-77	down
td-k51_contig_36528	TraesCS3B02G529700.1	1128	glucan endo-1,3-beta-D-glucosidase	555	4.42754	1029	11.4232	-1.36739	8.2268e-77	8.31832e-75	down
td-k51_contig_37686	TraesCS1B02G195800.1	563	no hits	955	15.2642	1830	40.7029	-1.41498	3.42486e-142	6.20277e-140	down
td-k51_contig_40045	TraesCS4B02G367800.1	894	predicted protein	282	2.83851	932	13.0545	-2.20134	1.39075e-133	2.38548e-131	down
td-k51_contig_41040		618	no hits	93	1.35417	275	5.5722	-2.04084	3.74351e-37	1.69935e-35	down
td-k51_contig_4402	TraesCS3B02G019900.1	688	no hits	1034	13.5242	1580	28.7575	-1.0884	3.56299e-82	3.83902e-80	down
td-k51_contig_44607	TraesCS1B02G179500.3	1021	no hits	1093	9.63325	13	0.159441	5.91693	5.30017e-223	1.51098e-220	up
td-k51_contig_46623		918	no hits	466	4.56795	1288	17.5693	-1.94344	5.56645e-157	1.09686e-154	down
td-k51_contig_5248	TraesCS1B02G225700.1	1299	beta-expansin TaEXPB3	737	5.10548	263	2.5353	1.00989	1.36603e-25	4.14165e-24	up
td-k51_contig_54113	TraesCS5A02G418400.1	1461	no hits	1191	7.33567	108	0.925669	2.98636	2.09976e-171	4.60955e-169	up
td-k51_contig_54136	TraesCS3A02G175800.1	1932	PREDICTED: beta-glucosidase 10-like isoform 1	1339	6.23666	360	2.33334	1.41838	5.96679e-76	5.96945e-74	up
td-k51_contig_54413	TraesCS5B02G218200.1	774	predicted protein	1483	17.2416	433	7.00534	1.29937	1.25887e-73	1.20745e-71	up
td-k51_contig_55652	TraesCS1A02G033500.1	1276	amino acid selective channel protein	740	5.21866	4922	48.3029	-3.21036	0	0	down
td-k51_contig_558	TraesCS3A02G333300.1	1335	TBB2_WHEAT RecName: Full=Tubulin beta-2 chain; AltName: Full=Beta-2-tubulin gb	892	6.01259	190	1.78219	1.75433	4.54901e-69	4.06851e-67	up
td-k51_contig_5656;td-k41_contig_8264	TraesCS5A02G391500.1	1690		1562	8.31711	465	3.44547	1.27138	6.20857e-75	6.12183e-73	up
td-k51_contig_56611	TraesCS6B02G063900.1	1390	predicted protein	9395	60.8219	17681	159.285	-1.38894	0	0	down
td-k51_contig_62136	TraesCS2A02G107500.2	1225	peroxidase 1	1159	8.51384	2260	23.1023	-1.44015	8.83578e-180	2.03777e-177	down
td-k51_contig_64977	TraesCS3B02G522000.1	936	predicted protein	724	6.96051	1116	14.9304	-1.10099	1.18107e-59	8.91269e-58	down
td-k51_contig_6617;td-k55_contig_7212	TraesCS2B02G454500.1	2407		6383	23.8631	14246	74.1138	-1.63496	0	0	down
td-k51_contig_67125	TraesCS6A02G047200.1	1192	predicted protein	1616	12.1995	2453	25.7694	-1.07883	9.78136e-125	1.5788e-122	down
td-k51_contig_67727	TraesCS1A02G314500.1	840	predicted protein	6552	70.1896	2157	32.1553	1.1262	1.70868e-254	5.55232e-252	up
td-k51_contig_7	TraesCS2A02G350700.1	1263	predicted protein	482	3.43417	923	9.15125	-1.41401	1.33594e-72	1.26268e-70	down
td-k51_contig_72676	TraesCS5B02G210800.2	807	predicted protein	3710	41.3693	1279	19.8463	1.05969	1.45602e-131	2.47333e-129	up
td-k51_contig_74553;td-k41_contig_27537	TraesCS2B02G200800.1	1169		1582	12.1778	122	1.30686	3.22009	3.17417e-243	9.89657e-241	up
td-k51_contig_77826	TraesCS6B02G267800.1	799	predicted protein	576	6.48715	114	1.78665	1.86033	6.89696e-49	4.16779e-47	up
td-k51_contig_7942	TraesCS3A02G108000.1	874	R2R3-MYB protein	272	2.8005	409	5.85995	-1.0652	8.00119e-22	2.04437e-20	down
td-k51_contig_81417	TraesCS2A02G334000.1	1003	salt tolerant protein	820	7.35684	3	0.0374544	7.61781	1.916e-154	3.72185e-152	up
td-k51_contig_82909	TraesCS4B02G364900.1	1957	no hits	1849	8.50206	2689	17.2061	-1.01703	3.67631e-124	5.90294e-122	down
td-k51_contig_83769	TraesCS4B02G367700.1	582	predicted protein	1487	22.9914	2440	52.4988	-1.19119	3.72992e-145	6.97053e-143	down
td-k51_contig_83982	TraesCS3B02G376700.1	881	type 1 non specific lipid transfer protein precursor	1132	11.5624	4	0.0568547	7.66795	1.57428e-211	4.16947e-209	up
td-k51_contig_84029	TraesCS7B02G120900.1	833	predicted protein	3960	42.7788	885	13.3039	1.68504	1.85771e-283	6.80912e-281	up
td-k51_contig_84435	TraesCS3B02G244100.1	728	no hits	207	2.55869	332	5.71069	-1.15826	2.15564e-20	5.14392e-19	down
td-k51_contig_84691	TraesCS2A02G484600.1	954	no hits	2468	23.2796	4441	58.2928	-1.32425	0	0	down
td-k51_contig_84804	TraesCS5D02G187500.1	1836	no hits	1328	6.50884	37	0.252355	4.68888	4.61879e-260	1.52501e-257	up
td-k51_contig_86073		1170	no hits	1227	9.43707	4	0.0428111	7.78421	8.41001e-227	2.43702e-224	up
td-k51_contig_9756	TraesCS7B02G253600.1	1560	Os02g0112900	3601	20.7719	561	4.50319	2.20562	0	0	up
td-k55_contig_11080	TraesCS2D02G107600.1	1093	predicted protein	2563	21.1012	6512	74.6065	-1.82198	0	0	down
td-k55_contig_13796	TraesCS1B02G183100.1	1094	PR17c precursor	2524	20.7611	3731	42.7061	-1.04056	5.53867e-178	1.26787e-175	down
td-k55_contig_14180		554	no hits	2407	39.0971	84	1.89868	4.36399	0	0	up
td-k55_contig_18854	TraesCS1B02G364200.1	1438	predicted protein	980	6.13261	230	2.00286	1.61444	1.68991e-67	1.45947e-65	up
td-k55_contig_19217;td-k61_contig_19883	TraesCS5B02G054800.1	1590		651	3.68436	980	7.71811	-1.06683	4.54111e-50	2.81744e-48	down
td-k55_contig_20406		602	no hits	218	3.25865	562	11.6902	-1.84295	6.39259e-65	5.29441e-63	down
td-k55_contig_21181	TraesCS1A02G265900.1	584	wali6	5372	82.7754	8272	177.37	-1.09949	0	0	down
td-k55_contig_21535	TraesCS2B02G411800.1	972	PREDICTED: uncharacterized protein LOC100846683	892	8.25804	1399	18.0233	-1.12599	5.48063e-77	5.56903e-75	down
td-k55_contig_23372	TraesCS7A02G424800.1	1345	PREDICTED: uncharacterized protein LOC100838878	1366	9.13917	2090	19.4584	-1.09026	2.25412e-108	3.1262e-106	down
td-k55_contig_237;td-k63_contig_13208	TraesCS4B02G037900.1	1010		279	2.48577	640	7.93489	-1.67452	1.03842e-64	8.57722e-63	down
td-k55_contig_23837	TraesCS3B02G111700.1	862	uncharacterized protein LOC100279083 precursor	907	9.46844	4372	63.5119	-2.74583	0	0	down
td-k55_contig_28736	TraesCS4B02G035800.1	695	no hits	206	2.66723	472	8.50432	-1.67285	3.92817e-48	2.32583e-46	down
td-k55_contig_29162	TraesCS7A02G426900.1	871	predicted protein	965	9.96982	130	1.86899	2.41531	1.95498e-111	2.7738e-109	up
td-k55_contig_29556	TraesCS5A02G211600.1	1212	no hits	1745	12.956	2615	27.0179	-1.06029	3.36604e-129	5.60953e-127	down
td-k55_contig_31444	TraesCS4A02G005500.1	1330	ethylene-responsive element binding protein 2	942	6.37349	1518	14.2923	-1.16508	5.87568e-88	6.79455e-86	down
td-k55_contig_3587	TraesCS1A02G186500.1	1152	predicted protein	92	0.718644	562	6.10894	-3.08757	8.24841e-117	1.2343e-114	down
td-k55_contig_35908	TraesCS1A02G030900.1	747	hypothetical protein OsJ_33343	220	2.65021	468	7.84526	-1.56571	1.45874e-43	7.79059e-42	down
td-k55_contig_3812	TraesCS4B02G038800.1	1462	predicted protein	476	2.9298	708	6.06412	-1.0495	9.81249e-36	4.2239e-34	down
td-k55_contig_3856	TraesCS7D02G256000.1	2073	no hits	3158	13.7085	148	0.894015	3.93863	0	0	up
td-k55_contig_39274	TraesCS3B02G261200.1	624	predicted protein	395	5.69627	655	13.1443	-1.20635	4.25995e-41	2.14224e-39	down
td-k55_contig_42361	TraesCS3B02G547900.1	660	no hits	121	1.64976	314	5.95755	-1.85247	2.65069e-37	1.20727e-35	down
td-k55_contig_48029	TraesCS4A02G498000.1	858	thaumatin-like protein	4493	47.1224	926	13.5147	1.80189	0	0	up
td-k55_contig_49638	TraesCS2B02G079400.1	720	RBS2_WHEAT RecName: Full=Ribulose bisphosphate carboxylase small chain PW9, chloroplastic; Short=RuBisCO small subunit PW9; Flags: Precursor gb	25006	312.529	8261	143.675	1.12118	0	0	up
td-k55_contig_52662	TraesCS1B02G179500.1	914	no hits	222	2.18567	389	5.32949	-1.28592	1.46666e-27	4.79117e-26	down
td-k55_contig_538		1011	no hits	280	2.49221	464	5.7471	-1.20541	1.41884e-29	4.98679e-28	down
td-k55_contig_57668	TraesCS4A02G017400.1	690	predicted protein	503	6.5599	737	13.3752	-1.02782	6.16848e-36	2.6787e-34	down
td-k55_contig_6312	TraesCS5A02G366900.1	2409	no hits	482	1.80048	1043	5.42163	-1.59034	5.68871e-97	7.18557e-95	down
td-k55_contig_65124	TraesCS4A02G063600.1	657	predicted protein	1585	21.7091	388	7.39518	1.55364	2.97851e-102	3.919e-100	up
td-k55_contig_65318;td-k61_contig_48671	TraesCS2B02G079500.	1373		245467	1608.8	83528	761.805	1.07849	0	0	up
td-k55_contig_79433	TraesCS4A02G099000.1	1078	predicted protein	1818	15.1759	3095	35.9521	-1.2443	1.65951e-196	4.21395e-194	down
td-k55_contig_81975	TraesCS2A02G174300.1	554	predicted protein	1090	17.705	60	1.3562	3.70651	4.53229e-188	1.1053e-185	up
td-k55_contig_82295	TraesCS5A02G533300.1	1366	predicted protein	1623	10.6917	5015	45.973	-2.1043	0	0	down
td-k55_contig_83645	TraesCS7A02G160300.1	516	no hits	2025	35.3145	718	17.4244	1.01916	2.69768e-68	2.37309e-66	up
td-k55_contig_83802	TraesCS4B02G325100.1	1867	no hits	1055	5.08495	1	0.00670715	9.56632	1.96585e-159	3.94949e-157	up
td-k55_contig_83806	TraesCS3B02G056100.2	1668	predicted protein	858	4.62881	1269	9.52682	-1.04135	7.01394e-62	5.5301e-60	down
td-k55_contig_84735	TraesCS2D02G393700.1	698	no hits	172	2.21744	299	5.36411	-1.27445	2.77932e-21	6.92889e-20	down
td-k55_contig_84791	TraesCS1A02G030400.1	495	predicted protein	68	1.23618	200	5.05949	-2.0331	2.36495e-27	7.6445e-26	down
td-k55_contig_84932	TraesCS7B02G100000.1	1077	PREDICTED: protein NLRC3-like	687	5.7401	21	0.244166	4.55514	5.2989e-134	9.11434e-132	up
td-k61_contig_11713	TraesCS5B02G329900.1	978	no hits	154	1.41697	922	11.8052	-3.05855	1.09643e-188	2.6845e-186	down
td-k61_contig_12740	TraesCS5B02G227700.1	1105	predicted protein	429	3.4936	726	8.22729	-1.2357	4.78819e-47	2.7646e-45	down
td-k61_contig_14159	TraesCS2B02G124800.1	1347	class III peroxidase	1508	10.0742	3104	28.856	-1.5182	4.58923e-266	1.54846e-263	down
td-k61_contig_15906	TraesCS5B02G202200.1	799	trehalose-6-phosphate synthase 1	325	3.66028	520	8.14965	-1.15478	7.04444e-31	2.59205e-29	down
td-k61_contig_16247	TraesCS7A02G137000.1	2266	no hits	7119	28.2708	10539	58.2401	-1.0427	0	0	down
td-k61_contig_1683	TraesCS5B02G064100.1	2001	predicted protein	3417	15.3665	5153	32.2474	-1.06939	4.06122e-256	1.33021e-253	down
td-k61_contig_2080		1562	no hits	420	2.41962	1329	10.6543	-2.13859	5.71085e-183	1.34994e-180	down
td-k61_contig_23399	TraesCS1A02G033000.1	797	predicted protein	325	3.66947	493	7.74588	-1.07786	1.90889e-26	5.98803e-25	down
td-k61_contig_283		654	no hits	241	3.31602	426	8.15669	-1.29853	1.86278e-30	6.77329e-29	down
td-k61_contig_29693	TraesCS5B02G445900.1	989	no hits	474	4.31281	753	9.53413	-1.14447	2.40473e-43	1.27984e-41	down
td-k61_contig_33165;td-k51_contig_27650	TraesCS2A02G388500.1	1110		509	4.12642	821	9.26195	-1.16643	1.68641e-48	1.00918e-46	down
td-k61_contig_33621	TraesCS4A02G061900.1	1153	predicted protein	1192	9.30305	1872	20.331	-1.12791	1.1998e-102	1.58372e-100	down
td-k61_contig_3527	TraesCS4B02G033300.1	782	germin-like protein 2	361	4.15412	616	9.86407	-1.24764	9.08373e-41	4.53469e-39	down
td-k61_contig_36718		672	no hits	1554	20.8094	515	9.59666	1.11663	5.01212e-61	3.89935e-59	up
td-k61_contig_377	TraesCS1A02G433900.1	1928	uncharacterized protein LOC100276794 precursor	3444	16.0744	1112	7.22237	1.15422	4.34342e-140	7.75238e-138	up
td-k61_contig_39465	TraesCS2B02G137600.1	1712	Os09g0124800	645	3.39027	1286	9.40631	-1.47223	1.50231e-106	2.05118e-104	down
td-k61_contig_3996	TraesCS4B02G237600.1	517	predicted protein	338	5.88308	563	13.6364	-1.21282	7.45206e-36	3.22586e-34	down
td-k61_contig_45810	TraesCS7A02G413700.1	602	no hits	72	1.07625	275	5.7203	-2.41007	3.4031e-45	1.89556e-43	down
td-k61_contig_46039	TraesCS2B02G551800.1	764	predicted protein	233	2.74436	377	6.17917	-1.17094	2.58122e-23	7.09417e-22	down
td-k61_contig_4633	TraesCS3B02G019900.1	1169	predicted protein	1645	12.6628	2450	26.2442	-1.0514	1.52356e-119	2.35721e-117	down
td-k61_contig_50615	TraesCS3B02G371200.1	512	transcription factor TaNAC4	146	2.56603	252	6.16329	-1.26417	5.63153e-18	1.16095e-16	down
td-k61_contig_51081	TraesCS1A02G339700.1	1345	predicted protein	942	6.30241	1475	13.7326	-1.12363	8.44036e-81	8.9687e-79	down
td-k61_contig_52300	TraesCS1A02G314800.1	932	predicted protein	1316	12.7063	388	5.21312	1.28532	1.76983e-64	1.45406e-62	up
td-k61_contig_55316;td-k25_contig_52976	TraesCS1B02G182400.1	1792		13428	67.4298	4123	28.8109	1.22677	0	0	up
td-k61_contig_56321;td-k25_contig_4271	TraesCS4A02G061800.1	1586		730	4.14188	1475	11.6458	-1.49146	2.9532e-124	4.74805e-122	down
td-k61_contig_56961	TraesCS7B02G123000.1	1525	predicted protein	1354	7.98964	443	3.63761	1.13514	8.65247e-55	5.9134e-53	up
td-k61_contig_60154	TraesCS5A02G454900.1	1708	predicted protein	6392	33.6765	1922	14.0912	1.25695	3.17707e-295	1.22656e-292	up
td-k61_contig_61362		563	no hits	169	2.7012	274	6.09431	-1.17386	1.9383e-17	3.85703e-16	down
td-k61_contig_63799;td-k21_contig_58352	TraesCS5A02G495100.1	1763		115391	588.976	38862	276.029	1.09339	0	0	up
td-k61_contig_7083	TraesCS4B02G366500.1	894	tubulin, beta chain	524	5.27439	51	0.714356	2.88429	5.34697e-74	5.16881e-72	up
td-k61_contig_74753	TraesCS2D02G065400.1	538	no hits	3249	54.3433	918	21.367	1.34672	6.79081e-168	1.45447e-165	up
td-k61_contig_75027	TraesCS2D02G065400.1	999	PSBR_HORVU RecName: Full=Photosystem II 10 kDa polypeptide, chloroplastic; Flags: Precursor emb	37400	336.887	105493	1322.33	-1.97275	0	0	down
td-k61_contig_75905	TraesCS5A02G226400.1	600	no hits	139	2.08469	259	5.40544	-1.37458	9.32151e-21	2.26607e-19	down
td-k61_contig_76124	TraesCS2B02G090300.1	1149	predicted protein	1458	11.4187	83	0.904566	3.65803	1.70089e-248	5.3849e-246	up
td-k61_contig_76640	TraesCS2B02G366900.1	816	PREDICTED: phosphoglycolate phosphatase-like	5033	55.5028	1609	24.6915	1.16854	8.56777e-208	2.23552e-205	up
td-k61_contig_78653	TraesCS2A02G261200.1	1408	MADS-box transcription factor TaAGL29	1348	8.6152	344	3.05941	1.49363	1.92569e-82	2.08216e-80	up
td-k61_contig_78696	TraesCS3B02G543800.1	746	no hits	479	5.77797	1	0.0167859	8.42717	2.6545e-84	2.92411e-82	up
td-k61_contig_79679	TraesCS1B02G211100.1	1145	predicted protein	1027	8.0713	362	3.959	1.02766	5.6393e-36	2.45583e-34	up
td-k61_contig_81018	TraesCS6B02G412100.1	574	no hits	105	1.6461	307	6.69744	-2.02456	7.23245e-41	3.61637e-39	down
td-k61_contig_81036;td-k21_contig_69398	TraesCS2A02G484500.1	869		3802	39.3705	6918	99.688	-1.34031	0	0	down
td-k61_contig_8107	TraesCS1A02G431400.1	870	no hits	703	7.27134	101	1.45373	2.32246	4.25618e-78	4.39003e-76	up
td-k61_contig_81095	TraesCS2A02G484600.1	952	Os03g0342100	2765	26.1358	4746	62.4271	-1.25614	1.17265e-304	4.70417e-302	down
td-k61_contig_81192	TraesCS2B02G555400.1	693	no hits	256	3.32418	515	9.30585	-1.48514	2.54983e-44	1.3901e-42	down
td-k61_contig_81249	TraesCS2A02G525500.1	635	no hits	467	6.61792	882	17.3931	-1.39407	5.07873e-68	4.43282e-66	down
td-k61_contig_81349	TraesCS4B02G332900.1	702	AF255053_1 cold-responsive LEA/RAB-related COR protein	171	2.19198	387	6.90329	-1.65505	3.32267e-39	1.58791e-37	down
td-k61_contig_81392	TraesCS2B02G510500.1	881	PREDICTED: uncharacterized protein LOC100846136	6234	63.675	11661	165.746	-1.38017	0	0	down
td-k61_contig_82124	TraesCS3B02G058700.1	1061	predicted protein	429	3.63848	654	7.71871	-1.08502	6.82784e-35	2.86502e-33	down
td-k63_contig_112	TraesCS2B02G599800.1	1818	beta-glucosidase	2592	12.8298	263	1.81152	2.82422	0	0	up
td-k63_contig_11848;td-k25_contig_10394;td-k51_contig_16097	TraesCS2A02G323000.1	1740		1562	8.07812	3004	21.6189	-1.4202	2.2615e-233	6.79305e-231	down
td-k63_contig_12471	TraesCS2A02G510800.1	1008	predicted protein	2030	18.1223	611	7.59037	1.25553	5.66009e-95	6.94291e-93	up
td-k63_contig_12673	TraesCS2B02G369000.1	1057	predicted protein	1030	8.76881	1625	19.2513	-1.13451	3.50542e-90	4.13119e-88	down
td-k63_contig_12783	TraesCS1A02G033600.1	686	predicted protein	516	6.76868	115	2.09921	1.68903	1.09143e-38	5.15592e-37	up
td-k63_contig_14481	TraesCS3A02G501700.1	635	predicted protein	159	2.25321	334	6.5865	-1.54753	4.4849e-31	1.66467e-29	down
td-k63_contig_1539	TraesCS2A02G185500.1	1686	alpha tubulin-1D	2689	14.352	954	7.08554	1.0183	5.96321e-90	7.00094e-88	up
td-k63_contig_15495	TraesCS2B02G376700.1	655	no hits	269	3.69564	407	7.781	-1.07413	5.32709e-22	1.37222e-20	down
td-k63_contig_15898	TraesCS2A02G433500.1	1423	predicted protein	362	2.28919	1014	8.92309	-1.96271	1.28976e-125	2.09828e-123	down
td-k63_contig_1596;td-k55_contig_1472	TraesCS6A02G041700.1	2071		12993	56.4557	21929	132.593	-1.23182	0	0	down
td-k63_contig_17051	TraesCS3A02G046100.1	884	no hits	307	3.1251	536	7.59267	-1.2807	4.09266e-37	1.85442e-35	down
td-k63_contig_17052	TraesCS3A02G046000.2	900	predicted protein	662	6.61902	1738	24.1818	-1.86923	1.73865e-200	4.47021e-198	down
td-k63_contig_17893	TraesCS1B02G234500.1	767	predicted protein	156	1.83024	307	5.01216	-1.4534	2.67928e-26	8.36418e-25	down
td-k63_contig_18778	TraesCS1B02G233700.1	871	PREDICTED: cell number regulator 6-like	214	2.21092	454	6.5271	-1.56179	3.65527e-42	1.88986e-40	down
td-k63_contig_19565	TraesCS6B02G432600.1	685	no hits	89	1.16917	1037	18.957	-4.01918	7.3097e-262	2.42648e-259	down
td-k63_contig_22712	TraesCS1B02G115900.1	1318	PREDICTED: peroxidase 54-like	1625	11.0947	3010	28.5978	-1.36603	1.47351e-220	4.12433e-218	down
td-k63_contig_23582	TraesCS4B02G120400.1	921	CBL-interacting protein kinase 14	447	4.36743	1279	17.3897	-1.99338	3.95294e-161	8.06e-159	down
td-k63_contig_23784;td-k35_contig_7838	TraesCS7B02G008400.1	3486		1902	4.90977	3723	13.3736	-1.44566	1.78667e-296	6.96319e-294	down
td-k63_contig_27936	TraesCS1B02G171800.1	2144	PREDICTED: long-chain-alcohol oxidase FAO2-like	1532	6.43002	2863	16.7216	-1.37882	7.32752e-213	1.96606e-210	down
td-k63_contig_29108	TraesCS4B02G148800.1	809	no hits	299	3.32584	441	6.82609	-1.03734	1.76221e-22	4.6502e-21	down
td-k63_contig_29109	TraesCS5A02G391500.1	1618	predicted protein	2959	16.4568	889	6.88027	1.25814	5.55315e-138	9.79797e-136	up
td-k63_contig_30356		1322	no hits	250	1.70172	924	8.75231	-2.36267	4.20078e-144	7.76798e-142	down
td-k63_contig_35423	TraesCS7A02G424800.1	1396	PREDICTED: uncharacterized protein LOC100838878	601	3.87407	1005	9.01494	-1.21847	4.59481e-63	3.68407e-61	down
td-k63_contig_3641	TraesCS1B02G369000.1	884	predicted protein	402	4.09216	664	9.40585	-1.2007	2.42235e-41	1.22565e-39	down
td-k63_contig_37517		998	predicted protein	503	4.5354	775	9.72419	-1.10035	6.21581e-42	3.19228e-40	down
td-k63_contig_38217	TraesCS7A02G305200.1	1104	putative NAC transcription factor	739	6.02357	1385	15.7095	-1.38295	1.77516e-104	2.38148e-102	down
td-k63_contig_40621	TraesCS6B02G223800.1	504	no hits	87	1.55334	252	6.26112	-2.01105	1.41916e-33	5.70607e-32	down
td-k63_contig_41070	TraesCS2A02G522600.1	2721	no hits	2212	7.31535	357	1.64294	2.15465	1.77423e-220	4.95478e-218	up
td-k63_contig_41454	TraesCS2A02G066800.1	643	ribulose-1,5-bisphosphate carboxylase/oxygenase small subunit	288476	4037.17	89092	1735.04	1.21837	0	0	up
td-k63_contig_4344	TraesCS2B02G535400.1	1377	nuclease I	1143	7.46948	392	3.56479	1.06719	2.84339e-42	1.47319e-40	up
td-k63_contig_46830	TraesCS5A02G203400.1	552	predicted protein	352	5.73828	630	14.2917	-1.31649	3.92236e-45	2.18085e-43	down
td-k63_contig_48460	TraesCS2B02G079500.1	725	RBS2_WHEAT RecName: Full=Ribulose bisphosphate carboxylase small chain PW9, chloroplastic; Short=RuBisCO small subunit PW9; Flags: Precursor gb	54320	674.218	16968	293.072	1.20196	0	0	up
td-k63_contig_49273	TraesCS5B02G006500.1	2248	no hits	35056	140.328	61367	341.838	-1.28451	0	0	down
td-k63_contig_50531	TraesCS1A02G170700.1	644	predicted protein	1368	19.1152	1979	38.4806	-1.00941	8.78403e-91	1.04421e-88	down
td-k63_contig_52543;td-k35_contig_49021		3229		37811	105.373	70346	272.806	-1.37237	0	0	down
td-k63_contig_53194	TraesCS2B02G555400.1	2330	predicted protein	2693	10.4006	4272	22.9592	-1.14241	2.01267e-236	6.10518e-234	down
td-k63_contig_53681	TraesCS6B02G232400.1	719	no hits	10	0.125155	523	9.10867	-6.18545	1.50874e-148	2.87186e-146	down
td-k63_contig_54832	TraesCS2B02G079100.1	768	no hits	275871	3232.39	98499	1606.03	1.0091	0	0	up
td-k63_contig_56036	TraesCS2A02G066900.1	609	ribulose-1,5-bisphosphate carboxylase/oxygenase small subunit	53034	783.638	16357	336.332	1.2203	0	0	up
td-k63_contig_5645	TraesCS6B02G432600.1	1961	3-ketoacyl-CoA thiolase-like protein	2706	12.4173	11208	71.5703	-2.527	0	0	down
td-k63_contig_572	TraesCS1B02G181800.2	1677	PREDICTED: alpha-galactosidase-like	3689	19.7949	5745	42.8982	-1.11579	1.77081e-305	7.15029e-303	down
td-k63_contig_62585	TraesCS2A02G367700.1	1080	predicted protein	965	8.04048	306	3.54797	1.18029	5.46364e-42	2.8095e-40	up
td-k63_contig_62773	TraesCS5A02G495100.1	1440	no hits	65387	408.608	21674	188.477	1.11633	0	0	up
td-k63_contig_6374	TraesCS1A02G203700.1	1217	chitinase 1	4874	36.039	7325	75.3701	-1.06443	0	0	down
td-k63_contig_6544	TraesCS6D02G048300.1	830	catalase 2, partial	6840	74.1577	12743	192.254	-1.37435	0	0	down
td-k63_contig_6696	TraesCS6A02G351300.1	755	trehalose-6-phosphate synthase 2	1318	15.7089	1951	32.3588	-1.04257	2.62121e-94	3.18987e-92	down
td-k63_contig_68087	TraesCS2B02G079300.1	969	no hits	48745	452.673	16218	209.583	1.11095	0	0	up
td-k63_contig_68294	TraesCS6A02G025700.1	809	PREDICTED: uncharacterized protein At3g63140, chloroplastic-like	6785	75.4709	2435	37.6906	1.00172	5.2883e-218	1.457e-215	up
td-k63_contig_68939		700	no hits	615	7.90597	118	2.11089	1.90509	1.02863e-53	6.84023e-52	up
td-k63_contig_74712	TraesCS5B02G006500.1	648	predicted protein	3529	49.0066	5996	115.869	-1.24145	0	0	down
td-k63_contig_78000	TraesCS7A02G160300.1	618	predicted protein	2902	42.2559	965	19.5533	1.11174	1.51217e-111	2.15047e-109	up
td-k63_contig_78325	TraesCS6A02G374400.2	646	PSBR_HORVU RecName: Full=Photosystem II 10 kDa polypeptide, chloroplastic; Flags: Precursor emb	15109	210.466	54957	1065.3	-2.3396	0	0	down
td-k63_contig_78629	TraesCS2B02G200800.1	530	predicted protein	812	13.7866	41	0.968702	3.83107	7.69423e-144	1.42066e-141	up
td-k63_contig_79587	TraesCS4B02G017500.1	1562	globulin 3	819	4.71825	1813	14.5345	-1.62315	4.92635e-172	1.09316e-169	down
td-k63_contig_80388	TraesCS1A02G287200.1	861	predicted protein	457	4.7763	801	11.6496	-1.28632	5.90039e-55	4.05504e-53	down
td-k63_contig_80437	TraesCS2A02G484600.1	823	PREDICTED: uncharacterized protein LOC100846136	14569	159.297	23848	362.856	-1.18768	0	0	down
td-k63_contig_80803		745	no hits	62	0.748883	313	5.26102	-2.81253	2.61063e-60	2.00319e-58	down
td-k63_contig_80932		617	no hits	383	5.58588	0.5	0.0101477	9.10449	1.05113e-62	8.37878e-61	up
td-k63_contig_818	TraesCS4B02G363800.1	1779	PREDICTED: stem 28 kDa glycoprotein-like	757	3.82911	1181	8.31297	-1.11835	1.37242e-64	1.13133e-62	down
td-k63_contig_951	TraesCS3B02G448300.1	1122	PREDICTED: uncharacterized protein LOC100843827	1936	15.5271	265	2.95757	2.3923	4.34127e-219	1.20146e-216	up

## Sheet: Fig 5c-i
	Fig. 5c-e Relative expression level of PSY, VDE, and NCED in WT and tgw1 mutant
		Cq values											Expression
		β-Actin			PSY		NCED		VDE				PSY		NCED		VDE
		Repeat 1	Repeat 2	Repeat 3	Repeat 1	Repeat 2	Repeat 1	Repeat 2	Repeat 1	Repeat 2			WT	tgw1	WT	tgw1	WT	tgw1
	WT	23.89	23.94	24.02	35.56	37.1	27.8	28.07	25.1	25.24			1.63014	4.86239	1.52098	0.921251	0.673617	2.16845
		24.01	24.06	24.08	35.76	36.84	28.9	29.05	23.97	24.01			0.560583	2.48228	1.26138	0.914888	0.61132	2.15348
		24.21	24.23	24.27	33.28	34.01	29.56	29.82	22.02	22.06			1.52098	1.31494	0.760489	3.26783	1.58008	0.797377
		24.14	24.17	24.18	33.13	33.52	28.89	29.01	22.02	22.11			0.719467	1.21841	0.685391	3.20058	1.53688	1.19127
	tgw1	23.91	24.07	24.1	34.06	35.03	28.6	28.61	23.49	23.5			1.18236	2.8646	0.868541	5.18137	1.04911	1.15869
		23.82	23.83	23.91			26.6	26.63	24.76				0.712848	1.73909	0.725309	5.07474	1.02042	1.99423
		24.38	24.44	24.47	33.32	33.43	29.25	29.44	22.03	22.07			1.24689		1.31342	1.23114	0.997116	1.78489
		24.53	24.59	24.75	32.39	33.11	29.45	29.49	21.48	21.64			0.951538		1.2086	1.07923	0.936813
												AVG	1.0656	2.41362	1.04301	2.60888	1.05067	1.60691
												SEM	0.393677	1.36347	0.319769	1.82984	0.352262	0.551476
		Fig.5f Quantification of ABA in WT and tgw1 mutant.											Fig. 5g Quantification of ABA in WT (n = 3) and transgenic plants (n = 4).
			NO	ABA 含量(ng/g)
		WT	CY-1	54.53			AVG	SEM					WT (ug/mg FW)	KAT-2B O.E. (ug/mg FW)	WT (ug/g FW)	KAT-2B O.E. (ug/g FW)
			CY-2	49.37		WT	53.194	1.84638					0.154133	0.00378504	154.133	3.78504
			CY-3	48.48		tgw1	121.024	5.82258					0.0759561	0.00385754	75.9561	3.85754
			CY-4	58.14									0.0629801	0.00345073	62.9801	3.45073
			CY-5	55.45										0.00312915		3.12915
		tgw1	CY-6	109.49											97.6898	3.55562	AVG
			CY-7	127.64											28.4692	0.108496	SEM
			CY-8	128.44
			CY-9	104.89
			CY-10	134.66
	Fig. 5h Relative expression level of senescence-associated gene 3 (SAG3) in WT and tgw1 mutant.												Fig. 5i Expression change of SAG3 upon control (DMSO) or ABA treatment (80 μM).
														Cq values			Expression
			Cq values			Expression								β-Actin	SAG3		SAG3
			β-Actin	SAG3		SAG3							CK	23.6206	23.0358		1.04413
		WT	24.2913	25.0796		1.0385		AVG	SEM					23.1018	22.5823		0.997876
			24.3094	25.1105		1.02931	WT	1	0.0576374					23.5229	23.0524		0.964555		AVG	SEM
			24.165	25.2708		0.833386	tgw1	1.65435	0.128076					23.6004	23.0637		1.00986	CK	1	0.0283178
			24.5185	25.2254		1.09881								23.2448	22.89		0.890261	ABA	1.4018	0.0488924
		tgw1	24.4928	24.3242		2.01587								23.7252	23.074		1.09332
			24.3564	24.5815		1.53442							ABA	24.0862	23.0991		1.37989
			24.3275	24.4568		1.6398								23.3182	22.281		1.42864
			24.204	24.5335		1.4273								24.2034	23.0801		1.51654
														23.321	22.4399		1.28214

## Sheet: Table 1
Table1. Agricultural traits of WT, tgw1, and KAT-2B overexpression lines in the field.
	TN, tiller number at harvest							SPS, total spikelet number per spike							SPL, Spike length (cm)							GNS, Grain number per spike							GWS, Grain weight per spike							TKW, thousand kernel weight (g)									GYP, Grain yield per plant (g)
			KAT-2B	KAT-2B						KAT-2B	KAT-2B						KAT-2B	KAT-2B						KAT-2B	KAT-2B						KAT-2B	KAT-2B						KAT-2B	KAT-2B								KAT-2B	KAT-2B
	WT	tgw1	3#	4#				WT	tgw1	3#	4#				WT	tgw1	3#	4#				WT	tgw1	3#	4#				WT	tgw1	3#	4#				WT	tgw1	3#	4#						WT	tgw1	3#	4#
	4	3	4	6				18	15	18	17				7.3	6	7.8	7.1				45	40	44	40				1.64	1.7	2.55	2.04				5.07	4.591	5.194	5.123						6.51	5.11	11.08	7.509
	5	3	7	4				16	16	18	18				6.3	6.5	8	7.8				48	42	47	44				1.93	1.93	2.06	2.25				4.909	4.58	5.118	5.24						9.16	6.98	7.96	11.514
	2	4	7	6				18	15	9	18				8.1	6.8	8	7.9				38	38	48	43				2.53	1.67	2.13	1.87				4.869	4.541	5.155	5.157	weight of 100 seeds (g)					7.89	5.23	10.91	12.64
	3	4	6	4				16	15	17	18				7.1	6.5	7	7.8				42	53	43	42				2.7	2.25	1.98	2.17				4.914	4.635	5.092	5.113						5.12	4.66	9.04	7.61
	3	4	5	4				17	16	17	18				7.1	6	7.5	7.4				43	39	45	45				2.51	1.47	2.44	2.56				5.076	4.604	5.158	5.04						11.11	6.47	7.35	8.18
	3	5	3	4				18	15	17	20				7.5	6	7	8.4				47	35	46	46				1.83	1.54	2.39	2.22				4.829									6.68	5.65	7.87	6.917
	2	4	4	7				17	17	18	17				6.7	5.5	7.5	7.3				41	36	44	35				1.92	1.45	2.32	1.73				4.891									5.63	5.18	14.32	7.26
	4	4	6	6				19	16	19	17				8.3	6	8.3	7.4				49	44	47	35				2.97	2.09	2.05	2.08													8.07	5.82	13.34	9.69
	4	4	5	4				19	15	16	16				8.3	6	7.8	6.8				57	43	37	35				2.72	1.94	2.08	2.14				50.7	45.91	51.94	51.23						6.61	4.49	7.64	9.75
	4	4	4	4				16	15	17	16				7	6	7	7				47	41	35	42				1.83	1.61	2.34	2.12				49.09	45.8	51.18	52.4						6.44	3.71	8.68	6.93
	4	3	6	7				18	14	17	19				8.6	5.5	7	7.5				57	39	44	41				2.58	1.45	1.92	2.31				48.69	45.41	51.55	51.57	weight of 100 seeds (g) *10					5.08	6.85	15.31	10.51
	3	5	4	5				16	17	16	18				7.5	5	6.8	7				60	30	35	34				2.12	1.12	2.45	2.21				49.14	46.35	50.92	51.13						4.84	4.64	10.5	7.47
	4	3	5	4				17	17	19	16				8.5	6	8.5	6.8				50	48	51	47				2.44	2.14	2.6	1.96				50.76	46.04	51.58	50.4						5.2	4.62	8.78	9.43
	3	3	4	4				17	17	18	19				8	6	7.5	7.6				49	46	44	42				2.16	2.03	2.34	2.37				48.29									4.82	4.4	8.57	7.6
	3	3	8	4				17	16	16	18				7.4	6.5	7	8				47	49	48	41				1.63	2.13	2.72	1.86				48.91									7.98	4.37	8.88	17.2
	5	4	6	5				16	17	18	18				6.5	6	8.3	7.5				42	43	42	43				2.32	1.85	2.15	1.8			AVG	49.3686	45.902	51.434	51.346						9.27	3.72	10.97	9.18
	3	3	4	4				15	17	17	19				6	7	6.8	7.5				45	62	37	41				2.11	2.72	2.18	2.03			SD	0.972341	0.343613	0.393548	0.727344						8.37	5.13	6.83	6.89
	2	3	4	5				17	17	18	18				6.7	7	7	7.5				48	62	42	37				1.7	2.63	2.33	2.1													7.92	4.81	8.14	8.47
	4	3	4	5				17	15	17	16				7.3	6.5	7.8	7				40	45	44	39				2.1	1.76	2.28	2.39													6.64	3.36	10.67	6.45
	4	4	4	4				17	17	19	19				6.5	5.5	6.8	7.7				52	39	53	48				1.78	1.45	2.82	2.21													7.3	4.04	7.78	6.94
	4	3		4				18	17	18	19				7	6	8.5	8				52	54	45	53				2.12	2.19	2.58	1.83													5.51	6.79	6.37
	4	4		5				18	16	18	19				8	6.3	8	8				57	48	46	39				2.46	2.06	2.26	2.08													7.2	7.06	11.02
	4	3						16	16	18	17				7.5	6	7.4	7				45	38	50	34				2.12	1.7	2.69	2.18													6.2	5.62
	3	4						17	14	18	16				7	6.5	7.5	6.8				50	50	39	38				2.49	2.2	2.02	2.22													5.68	7.28
	6	4						19	17	17	17				8	6	7.5	7				42	45	37	38				2.28	2.14	2.43	2.55													8.637	5.37
	4	4						17	15	17	17				7	6.2	7	7.3				43	48	42	42				2.29	2.07	2.48	2.02													8.841	4.14
	3	3						16	15	18	18				6.7	5.7	7	7.6				45	39	45	39				2.29	1.59	2.44	2.42													3.278	6.78
	3	4						17	16	19	18				7.5	6	8	7.6				49	50	49	37				2.03	2.2	2.34	2.09													5.393	7.79
	3	4						18	17	16	18				7.8	6	8	7				44	47	48	40				2.42	2.17	2.06	2.4													7.538	7.81
	3	4						16	17	16	18				6.5	6.5	7	8				47	45	40	46				2.19	1.97	1.98	2.39													3.089	4.68
	4	3						18	16	17	19				7.8	5.8	6.3	8				54	42	42	39				2.15	1.84	2.09	2.2													7.571	9.01
	5	3						19	16	17	18				8	6.5	7.8	7.3				48	47	46	34				2.26	1.99	2.27	2.22													9.314	4.4
	3	3						16	14	18	16				7.4	6	7.8	7				39	40	43	39				2.07	1.73	2.25														7.687	6.62
	3	4						17	13	17	16				7	5.5	8	6.5				38	33	41	46				2.38	1.54	2.42														6.973	4.7
	4	3						16	14	16	19				7	5	7.5	8				40	31	41	42				2.11	1.26	2.26														6.633	6.59
	3	3						16	16	17	18				7.4	6.5	7.5	8				46	32	44	37				2.235	1.23	2.03														6.971	6.03
	4	4						18	16	16	17				7	6.4	6.5	6.8				38	40	37	40				2.504	1.5	2.8														6.689	5.69
	4	3						17	16	16	16				7	6.2	7	6.5				46	41	38					1.868	1.94	2.15														6.039	5.39
	3	3						17	15	18	18				8	6	8	8				52	35	51					1.963	1.64															8.264	6.321
	4	4						19	17	17					7	7	7.6	7				44	38	48					2.309	1.69															4.512	4.48
	4	3						17	15						7.5	6						44	33						2.853	1.91															4.214	5.6
	4	3						17	17						7	6.5						43	39						2.024	1.26															6.54	4.2
	3							18	17						8	6.5						57	47						1.439	1.94															9.748
	5							20	14						8	6						51	43						2.567	1.79															10.118
	4							19	18						6.2	7						36	34						1.679	1.48															10.044
	3							15	17						7.3	6.4						47	37						2.037	1.26															8.299
	4							18	17						6.8	7						40	35						1.892	1.76															16.543
	4							17	15						7.5	6.4						44	40						1.979	1.63															10.365
	3							17	18						7.3	7.2						43	36						2.107	1.51															10.142
	3							18	18						6.8	7						39	46						1.864	2.21															6.764
	3							17	15						7	6.4						44	40						2.489	1.69															6.757
	3							17	18						7.5	7.5						46	36						2	1.77															5.16
	3							19	18						6.5	7						40	46						2.387	2.23															7.53
	4							17	17						7.3	6.5						39	37							1.69															12.12
	5							17	16						7	6.8						41	38							1.53															13.07
	4							17	15						7	6						50	36							1.81															5.93
	4							18	17						7	6.6						44	43							1.24															6.13
	3							17	17						7.6	6.6						54	38							1.94															9.54
	4							19	16						8.1	6.2						46	33							1.25															7.86
	3							19	18						7.3	7.2						40	42							1.83															10.72
	4							17	15						6.7	6.4						47	41							1.31															7.86
	3							16							7.8							38								2.03															6.45
	3							18							7							49								1.51														AVG	7.49295	5.51407	9.63682	8.907
AVG	3.5873	3.54762	5	4.77273				17							7.5							48						AVG	2.17691	1.78032	2.30737	2.15687												SD	2.35099	1.28039	2.39188	2.57959
SD	0.775323	0.592736	1.33771	1.02036				19							7.8							43						SD	0.325677	0.343225	0.23729	0.208457
								19							7.5							39
								18							6.8							38
								17							7							46
								17							7							45
								18							7.2							37
								18							7							43
								18							6.8							40
								18							7							35
								17							7							44
								17							6.6							52
								17							7.5							36
								18							6.9							30
								16							6.5							52
								19							7.3							36
								16							6							47
								17							6.7							42
								17							6.9							46
								19							7.3							38
								17							6.7							37
								18							7							48
								18							6.9							42
								18							7.1							44
								17							7.2						AVG	44.7816	41.5902	43.7	40.6216
							AVG	17.3864	16.0656	17.125	17.6667			AVG	7.2125	6.28852	7.4825	7.41			SD	5.75755	6.65677	4.54155	4.34838
							SD	1.03315	1.20925	1.60428	1.10818			SD	0.542835	0.51546	0.552332	0.48453

## Sheet: Supplementary Fig. 1
	Supplementary Fig. 1 Comparison of epidermal cell areas in leaves from WT (n = 53) and the tgw1 (n = 33) mutant.
	WT (μm2)	5334.22	8789.04	5160.22	5041.77	5115.15	6187.44	5588.93	4843.67	6252.43	5136.11	5853.07	6799.58	6570.03	6104.63	7097.27	6828.93	6250.38	5495.64	5089.99	7447.36	5638.49	6814.26	7224.1	6951.57	6883.44	6138.18	6038.6	5009.28	5019.76	4961.06	5122.48	6717.82	5846.78	5244.07	7105.65	5714.71	5773.41	7248.21	7708.36	7781.73	8316.31	7409.63	5627.71	6919.08	6762.9	5205.2	5470.48	6596.23
	tgw1 (μm2)	7095.17	7766.01	4717.88	6390.79	5119.34	5064.83	7754.48	4714.74	5614.08	6987.21	7800.6	5951.6	6392.89	6548.02	6764.99	6674.85	7344.64	5757.69	4804.88	6078.43	6367.73	5412.83	5156.03	6458.92	6210.5	5962.08	6079.48	4438.02	6388.69	5933.78	6355.15	7877.12	5375.1
		AVG	SEM
	WT (μm2)	6119.43	136.642
	tgw1 (μm2)	6162.38	165.373
[truncated: 5 more columns]

## Sheet: Supplementary Fig. 2
	Supplementary Fig. 2 Digital Northern of two candidate genes during wheat development.
		TraesCS6B02G414800			TraesCS6B02G432600				TraesCS6B02G414800			TraesCS6B02G432600
		S 1	S 2	S 3	S 1	S 2	S 3		AVG	SEM		AVG	SEM
	coleoptile-1germinating seed	56.112	48.3959	96.5944	1582.46	1376.28	1458.71		67.0341	14.9471		1472.49	59.9151
	root-1	19.5294	15.5401	14.6154	1867.18	2096.95	2268.91		16.5616	1.50771		2077.68	116.368
	embryo-1	35.2592	40.8738	35.0916	1850.51	2063.48	1962.01		37.0748	1.90007		1958.67	61.5004
	root-2 seeding	31.6438	25.4145	26.8705	1180.02	1433.86	1348.17		27.9762	1.88133		1320.68	74.5565
	crown-2	128.701	92.991	87.2981	1623.12	1668.25	1463.87		102.997	12.9566		1585.08	61.9879
	leaf-2	72.7475	52.7873	51.9149	788.788	748.919	717.4		59.1499	6.80346		751.702	20.6546
	immature-3 flowering	54.2425	55.9062	52.5365	511.425	600.718	591.385		54.2284	0.972803		567.843	28.3371
	floral bracts-3	32.6325	44.4758	32.1722	1680.37	1738.89	1699.12		36.4268	4.02667		1706.13	17.2552
	pistil-3	21.1577	14.8583	17.6627	1419.99	1523.31	1351.75		17.8929	1.8221		1431.68	49.8712
	anthers-3	9.26116	8.98431	8.24246	1030.17	1014.06	972.75		8.82931	0.304114		1005.66	17.0997
	3-5 DAP caryopsis	31.9991	30.8064	24.2053	935.903	1052.94	1153.89		29.0036	2.42373		1047.58	62.9842
	22 DAP embryo	62.8949	74.7875	60.5593	1305.46	1277.77	1140.75		66.0806	4.40538		1241.33	50.9188
	22 DAP endosperm	19.7532	19.2459	33.9883	1276.48	1392.88	1300.63		24.3292	4.8318		1323.33	35.4647
	Note, data was extracted from GSE12508 in NCBI.

[truncated: 7 more sheets: Supplementary Fig. 3, Supplementary Fig. 5, Supplementary Fig. 6, Supplementary Fig. 7, Supplementary Fig. 8, Supplementary Fig. 9, Supplementary Table 1]
